# Supplementary material for: The point mutation A1387G in the 16S rRNA gene confers aminoglycoside resistance in Campylobacter jejuni and Campylobacter coli
Source: Antimicrob Agents Chemother. 2024 Oct 15;68(11):e00833-24. doi: 10.1128/aac.00833-24 (PMC11539217; doi:10.1128/aac.00833-24)
Supplement: Supplemental tables — Tables S1 to S3. [file aac.00833-24-s0002.xlsx]

## Sheet: Legend
Supplementary Tables
The point mutation A1387G in the 16S rRNA gene confers aminoglycoside resistance in Campylobacter jejuni and Campylobacter coli
Michael Zarske, Christiane Werckenthin, Julia C. Golz, Kerstin Stingl
Results from mapping of trimmed reads from nine APR-GEN-KAN-TOB resistant isolates to its isogenic sensitive recipient (BfR-CA-11057) after transformation of gDNA of BfR-CA-15687
and subsequent mapping of unused reads to the donor BfR-CA-15687
Table S1A	SNP raw data: Sequence variants (raw data) exported from Geneious Prime Software identified between nine BfR-CA-11057-TF15687 transformants relative to the recipient strain (BfR-CA-11057)
Table S1B	SNP summary: Summary of number of sequence variants based on Table S1A
Table S2	Read coverage < 5 exported from Geneious Prime Software identified upon mapping of nine BfR-CA-11057-TF15687 transformants to the recipient strain (BfR-CA-11057)
Table S3	Sequences with a coverage >=20 exported from Geneious Prime Software from unsued reads of each transformant after analysis in Table S1A mapped to the donor BfR-CA-15687

## Sheet: Tab.S1A_SNP raw data
Raw data export from Geneious Prime SNP analysis variant frequency was set to 0.8 and minimum coverage was set to 40
Name	Minimum [bp]	Maximum [bp]	Length [bp]	Change	Polymorphism Type	Coverage	Variant Frequency	Variant P-Value (approximate)	Track Name	Sequence Name	Amino Acid Change	CDS
G	3819	3819	1	A -> G	SNP (transition)	122	100.0%	0	Variants: BfR-CA-11057-TF15687-11_R	Concatemer BfR-CA-11057 - UniAss		gyrB CDS
A	3825	3825	1	G -> A	SNP (transition)	120	97.5%	0	Variants: BfR-CA-11057-TF15687-11_R	Concatemer BfR-CA-11057 - UniAss		gyrB CDS
A	4035	4035	1	T -> A	SNP (transversion)	135	100.0%	0	Variants: BfR-CA-11057-TF15687-11_R	Concatemer BfR-CA-11057 - UniAss		gyrB CDS
T	4074	4074	1	G -> T	SNP (transversion)	121	100.0%	0	Variants: BfR-CA-11057-TF15687-11_R	Concatemer BfR-CA-11057 - UniAss		gyrB CDS
A	4080	4080	1	T -> A	SNP (transversion)	121	100.0%	0	Variants: BfR-CA-11057-TF15687-11_R	Concatemer BfR-CA-11057 - UniAss		gyrB CDS
A	4083	4083	1	T -> A	SNP (transversion)	124	99.2%	0	Variants: BfR-CA-11057-TF15687-11_R	Concatemer BfR-CA-11057 - UniAss		Ri
T	4086	4086	1	C -> T	SNP (transition)	135	100.0%	0	Variants: BfR-CA-11057-TF15687-11_R	Concatemer BfR-CA-11057 - UniAss		gyrB CDS
CTTG	4095	4098	3	TCTA -> CTTG	Substitution	126 -> 132	99.2%	0	Variants: BfR-CA-11057-TF15687-11_R	Concatemer BfR-CA-11057 - UniAss		gyrB CDS
T	4821	4821	1	C -> T	SNP (transition)	154	98.7%	0	Variants: BfR-CA-11057-TF15687-11_R	Concatemer BfR-CA-11057 - UniAss		gyrB CDS
C	5052	5052	1	G -> C	SNP (transversion)	148	98.6%	0	Variants: BfR-CA-11057-TF15687-11_R	Concatemer BfR-CA-11057 - UniAss
T	5090	5089	0	(T)5 -> (T)6	Insertion (tandem repeat)	136	92.6%	0	Variants: BfR-CA-11057-TF15687-11_R	Concatemer BfR-CA-11057 - UniAss
C	5101	5101	1	A -> C	SNP (transversion)	147	99.3%	0	Variants: BfR-CA-11057-TF15687-11_R	Concatemer BfR-CA-11057 - UniAss
G	5129	5129	1	A -> G	SNP (transition)	105	100.0%	0	Variants: BfR-CA-11057-TF15687-11_R	Concatemer BfR-CA-11057 - UniAss
T	5296	5296	1	C -> T	SNP (transition)	152	99.3%	0	Variants: BfR-CA-11057-TF15687-11_R	Concatemer BfR-CA-11057 - UniAss	A -> V	Transcriptional initiation protein Tat CDS
A	5437	5437	1	G -> A	SNP (transition)	144	97.9%	0	Variants: BfR-CA-11057-TF15687-11_R	Concatemer BfR-CA-11057 - UniAss		Transcriptional initiation protein Tat CDS
A	5437	5437	1	G -> A	SNP (transition)	144	97.9%	0	Variants: BfR-CA-11057-TF15687-11_R	Concatemer BfR-CA-11057 - UniAss		putative p-cresol methylhydroxylase subunit CDS
C	5444	5444	1	A -> C	SNP (transversion)	140	97.9%	0	Variants: BfR-CA-11057-TF15687-11_R	Concatemer BfR-CA-11057 - UniAss	T -> P	putative p-cresol methylhydroxylase subunit CDS
T	5637	5637	1	C -> T	SNP (transition)	127	99.2%	0	Variants: BfR-CA-11057-TF15687-11_R	Concatemer BfR-CA-11057 - UniAss	A -> V	putative p-cresol methylhydroxylase subunit CDS
T	6034	6034	1	A -> T	SNP (transversion)	44	100.0%	1.6e-140	Variants: BfR-CA-11057-TF15687-11_R	Concatemer BfR-CA-11057 - UniAss
TT	6036	6037	2	AG -> TT	Substitution	44	100.0%	4e-136	Variants: BfR-CA-11057-TF15687-11_R	Concatemer BfR-CA-11057 - UniAss
A	6048	6048	1	C -> A	SNP (transversion)	60	98.3%	4.8e-169	Variants: BfR-CA-11057-TF15687-11_R	Concatemer BfR-CA-11057 - UniAss
CAC	6051	6053	3	AGA -> CAC	Substitution	62 -> 74	94.4% -> 98.4%	1.2e-174	Variants: BfR-CA-11057-TF15687-11_R	Concatemer BfR-CA-11057 - UniAss
A	6399	6399	1	G -> A	SNP (transition)	115	100.0%	0	Variants: BfR-CA-11057-TF15687-11_R	Concatemer BfR-CA-11057 - UniAss	G -> E	putative p-cresol methylhydroxylase subunit CDS
C	6704	6704	1	T -> C	SNP (transition)	125	100.0%	0	Variants: BfR-CA-11057-TF15687-11_R	Concatemer BfR-CA-11057 - UniAss	F -> S	Chain B, Stru CDS
	6882	6882	1	(A)7 -> (A)6	Deletion (tandem repeat)	124	96.0%	1e-193	Variants: BfR-CA-11057-TF15687-11_R	Concatemer BfR-CA-11057 - UniAss		Cytochrome c CDS
	7425	7425	1	(T)8 -> (T)7	Deletion (tandem repeat)	133	92.5%	4.2e-182	Variants: BfR-CA-11057-TF15687-11_R	Concatemer BfR-CA-11057 - UniAss
T	8868	8868	1	C -> T	SNP (transition)	158	98.1%	0	Variants: BfR-CA-11057-TF15687-11_R	Concatemer BfR-CA-11057 - UniAss		actP CDS
C	9736	9736	1	T -> C	SNP (transition)	156	99.4%	0	Variants: BfR-CA-11057-TF15687-11_R	Concatemer BfR-CA-11057 - UniAss	F -> L	Sodium:proton antiporter CDS
A	9882	9882	1	G -> A	SNP (transition)	141	97.2%	0	Variants: BfR-CA-11057-TF15687-11_R	Concatemer BfR-CA-11057 - UniAss		Sodium:proton antiporter CDS
G	10257	10257	1	A -> G	SNP (transition)	128	99.2%	0	Variants: BfR-CA-11057-TF15687-11_R	Concatemer BfR-CA-11057 - UniAss		Sodium:proton antiporter CDS
C	10326	10326	1	G -> C	SNP (transversion)	128	99.2%	0	Variants: BfR-CA-11057-TF15687-11_R	Concatemer BfR-CA-11057 - UniAss	M -> I	Sodium:proton antiporter CDS
T	10353	10353	1	C -> T	SNP (transition)	136	98.5%	0	Variants: BfR-CA-11057-TF15687-11_R	Concatemer BfR-CA-11057 - UniAss		Sodium:proton antiporter CDS
T	11197	11197	1	C -> T	SNP (transition)	137	99.3%	0	Variants: BfR-CA-11057-TF15687-11_R	Concatemer BfR-CA-11057 - UniAss		gltB3 CDS
G	11386	11386	1	T -> G	SNP (transversion)	117	100.0%	0	Variants: BfR-CA-11057-TF15687-11_R	Concatemer BfR-CA-11057 - UniAss		gltB3 CDS
G	11560	11560	1	A -> G	SNP (transition)	109	99.1%	0	Variants: BfR-CA-11057-TF15687-11_R	Concatemer BfR-CA-11057 - UniAss		gltB3 CDS
T	11572	11572	1	C -> T	SNP (transition)	107	99.1%	0	Variants: BfR-CA-11057-TF15687-11_R	Concatemer BfR-CA-11057 - UniAss		gltB3 CDS
AAATA	11574	11578	4	CGGTT -> AAATA	Substitution	108 -> 110	98.1% -> 98.2%	4e-307	Variants: BfR-CA-11057-TF15687-11_R	Concatemer BfR-CA-11057 - UniAss	TV -> KI	gltB3 CDS
G	11580	11580	1	A -> G	SNP (transition)	110	98.2%	0	Variants: BfR-CA-11057-TF15687-11_R	Concatemer BfR-CA-11057 - UniAss	N -> S	gltB3 CDS
G	11593	11593	1	A -> G	SNP (transition)	116	98.3%	0	Variants: BfR-CA-11057-TF15687-11_R	Concatemer BfR-CA-11057 - UniAss		gltB3 CDS
G	11605	11605	1	A -> G	SNP (transition)	124	99.2%	0	Variants: BfR-CA-11057-TF15687-11_R	Concatemer BfR-CA-11057 - UniAss		gltB3 CDS
AG	11612	11613	2	GC -> AG	Substitution	128	97.7%	0	Variants: BfR-CA-11057-TF15687-11_R	Concatemer BfR-CA-11057 - UniAss	A -> S	gltB3 CDS
ACG	11615	11617	3	TGT -> ACG	Substitution	112 -> 114	94.6% -> 94.7%	0	Variants: BfR-CA-11057-TF15687-11_R	Concatemer BfR-CA-11057 - UniAss	C -> T	gltB3 CDS
A	11623	11623	1	T -> A	SNP (transversion)	112	96.4%	0	Variants: BfR-CA-11057-TF15687-11_R	Concatemer BfR-CA-11057 - UniAss		gltB3 CDS
A	11653	11653	1	T -> A	SNP (transversion)	113	97.3%	0	Variants: BfR-CA-11057-TF15687-11_R	Concatemer BfR-CA-11057 - UniAss		gltB3 CDS
T	11671	11671	1	C -> T	SNP (transition)	108	97.2%	2e-288	Variants: BfR-CA-11057-TF15687-11_R	Concatemer BfR-CA-11057 - UniAss		gltB3 CDS
C	11686	11686	1	T -> C	SNP (transition)	109	98.2%	0	Variants: BfR-CA-11057-TF15687-11_R	Concatemer BfR-CA-11057 - UniAss		gltB3 CDS
A	11713	11713	1	T -> A	SNP (transversion)	129	99.2%	0	Variants: BfR-CA-11057-TF15687-11_R	Concatemer BfR-CA-11057 - UniAss		gltB3 CDS
C	11725	11725	1	T -> C	SNP (transition)	138	97.8%	0	Variants: BfR-CA-11057-TF15687-11_R	Concatemer BfR-CA-11057 - UniAss		gltB3 CDS
C	11770	11770	1	T -> C	SNP (transition)	129	100.0%	0	Variants: BfR-CA-11057-TF15687-11_R	Concatemer BfR-CA-11057 - UniAss		gltB3 CDS
C	11788	11788	1	T -> C	SNP (transition)	124	98.4%	0	Variants: BfR-CA-11057-TF15687-11_R	Concatemer BfR-CA-11057 - UniAss		gltB3 CDS
T	11812	11812	1	C -> T	SNP (transition)	117	98.3%	2.1e-283	Variants: BfR-CA-11057-TF15687-11_R	Concatemer BfR-CA-11057 - UniAss		gltB3 CDS
C	11824	11824	1	T -> C	SNP (transition)	120	98.3%	0	Variants: BfR-CA-11057-TF15687-11_R	Concatemer BfR-CA-11057 - UniAss		gltB3 CDS
T	11836	11836	1	C -> T	SNP (transition)	130	100.0%	0	Variants: BfR-CA-11057-TF15687-11_R	Concatemer BfR-CA-11057 - UniAss		gltB3 CDS
T	11863	11863	1	C -> T	SNP (transition)	135	100.0%	0	Variants: BfR-CA-11057-TF15687-11_R	Concatemer BfR-CA-11057 - UniAss		gltB3 CDS
C	11866	11866	1	T -> C	SNP (transition)	120	99.2%	0	Variants: BfR-CA-11057-TF15687-11_R	Concatemer BfR-CA-11057 - UniAss		gltB3 CDS
C	11872	11872	1	A -> C	SNP (transversion)	122	100.0%	0	Variants: BfR-CA-11057-TF15687-11_R	Concatemer BfR-CA-11057 - UniAss		gltB3 CDS
T	11881	11881	1	C -> T	SNP (transition)	126	99.2%	0	Variants: BfR-CA-11057-TF15687-11_R	Concatemer BfR-CA-11057 - UniAss		gltB3 CDS
CAA	11912	11914	2	GAG -> CAA	Substitution	127 -> 128	99.2%	0	Variants: BfR-CA-11057-TF15687-11_R	Concatemer BfR-CA-11057 - UniAss	E -> Q	gltB3 CDS
T	11917	11917	1	C -> T	SNP (transition)	126	100.0%	0	Variants: BfR-CA-11057-TF15687-11_R	Concatemer BfR-CA-11057 - UniAss		gltB3 CDS
G	11920	11920	1	A -> G	SNP (transition)	125	99.2%	0	Variants: BfR-CA-11057-TF15687-11_R	Concatemer BfR-CA-11057 - UniAss		gltB3 CDS
A	11980	11980	1	T -> A	SNP (transversion)	131	98.5%	0	Variants: BfR-CA-11057-TF15687-11_R	Concatemer BfR-CA-11057 - UniAss		gltB3 CDS
C	12011	12011	1	T -> C	SNP (transition)	116	97.4%	0	Variants: BfR-CA-11057-TF15687-11_R	Concatemer BfR-CA-11057 - UniAss		gltB3 CDS
C	12349	12349	1	T -> C	SNP (transition)	114	100.0%	0	Variants: BfR-CA-11057-TF15687-11_R	Concatemer BfR-CA-11057 - UniAss		gltB3 CDS
A	12607	12607	1	T -> A	SNP (transversion)	124	99.2%	0	Variants: BfR-CA-11057-TF15687-11_R	Concatemer BfR-CA-11057 - UniAss		gltB3 CDS
A	12616	12616	1	G -> A	SNP (transition)	129	96.9%	0	Variants: BfR-CA-11057-TF15687-11_R	Concatemer BfR-CA-11057 - UniAss		gltB3 CDS
T	12751	12751	1	A -> T	SNP (transversion)	123	99.2%	0	Variants: BfR-CA-11057-TF15687-11_R	Concatemer BfR-CA-11057 - UniAss		gltB3 CDS
C	12760	12760	1	T -> C	SNP (transition)	137	97.8%	0	Variants: BfR-CA-11057-TF15687-11_R	Concatemer BfR-CA-11057 - UniAss		gltB3 CDS
A	12769	12769	1	G -> A	SNP (transition)	139	98.6%	0	Variants: BfR-CA-11057-TF15687-11_R	Concatemer BfR-CA-11057 - UniAss		gltB3 CDS
C	12772	12772	1	T -> C	SNP (transition)	138	98.6%	0	Variants: BfR-CA-11057-TF15687-11_R	Concatemer BfR-CA-11057 - UniAss		gltB3 CDS
A	12775	12775	1	T -> A	SNP (transversion)	138	97.8%	0	Variants: BfR-CA-11057-TF15687-11_R	Concatemer BfR-CA-11057 - UniAss		gltB3 CDS
AGCC	12781	12784	3	TTCT -> AGCC	Substitution	143 -> 145	96.5% -> 96.6%	0	Variants: BfR-CA-11057-TF15687-11_R	Concatemer BfR-CA-11057 - UniAss	IS -> IA	gltB3 CDS
GTG	12791	12793	2	ATT -> GTG	Substitution	161	98.8%	0	Variants: BfR-CA-11057-TF15687-11_R	Concatemer BfR-CA-11057 - UniAss	I -> V	gltB3 CDS
A	12796	12796	1	T -> A	SNP (transversion)	161	99.4%	0	Variants: BfR-CA-11057-TF15687-11_R	Concatemer BfR-CA-11057 - UniAss		gltB3 CDS
A	12808	12808	1	G -> A	SNP (transition)	154	98.1%	0	Variants: BfR-CA-11057-TF15687-11_R	Concatemer BfR-CA-11057 - UniAss		gltB3 CDS
T	12814	12814	1	C -> T	SNP (transition)	148	100.0%	0	Variants: BfR-CA-11057-TF15687-11_R	Concatemer BfR-CA-11057 - UniAss		gltB3 CDS
A	12817	12817	1	G -> A	SNP (transition)	150	100.0%	0	Variants: BfR-CA-11057-TF15687-11_R	Concatemer BfR-CA-11057 - UniAss		gltB3 CDS
G	12823	12823	1	A -> G	SNP (transition)	142	97.9%	0	Variants: BfR-CA-11057-TF15687-11_R	Concatemer BfR-CA-11057 - UniAss		gltB3 CDS
T	12826	12826	1	C -> T	SNP (transition)	145	97.2%	0	Variants: BfR-CA-11057-TF15687-11_R	Concatemer BfR-CA-11057 - UniAss		gltB3 CDS
T	12832	12832	1	C -> T	SNP (transition)	142	100.0%	0	Variants: BfR-CA-11057-TF15687-11_R	Concatemer BfR-CA-11057 - UniAss		gltB3 CDS
A	12835	12835	1	T -> A	SNP (transversion)	139	97.8%	0	Variants: BfR-CA-11057-TF15687-11_R	Concatemer BfR-CA-11057 - UniAss	N -> K	gltB3 CDS
T	12838	12838	1	C -> T	SNP (transition)	139	98.6%	0	Variants: BfR-CA-11057-TF15687-11_R	Concatemer BfR-CA-11057 - UniAss		gltB3 CDS
A	12965	12965	1	C -> A	SNP (transversion)	143	97.9%	0	Variants: BfR-CA-11057-TF15687-11_R	Concatemer BfR-CA-11057 - UniAss	Q -> K	gltB3 CDS
C	13225	13225	1	T -> C	SNP (transition)	137	99.3%	0	Variants: BfR-CA-11057-TF15687-11_R	Concatemer BfR-CA-11057 - UniAss		gltB3 CDS
G	13231	13231	1	A -> G	SNP (transition)	140	100.0%	0	Variants: BfR-CA-11057-TF15687-11_R	Concatemer BfR-CA-11057 - UniAss		gltB3 CDS
G	13273	13273	1	A -> G	SNP (transition)	125	99.2%	0	Variants: BfR-CA-11057-TF15687-11_R	Concatemer BfR-CA-11057 - UniAss		gltB3 CDS
C	13282	13282	1	T -> C	SNP (transition)	103	100.0%	0	Variants: BfR-CA-11057-TF15687-11_R	Concatemer BfR-CA-11057 - UniAss		gltB3 CDS
G	13285	13285	1	A -> G	SNP (transition)	102	99.0%	0	Variants: BfR-CA-11057-TF15687-11_R	Concatemer BfR-CA-11057 - UniAss		gltB3 CDS
C	13300	13300	1	T -> C	SNP (transition)	103	100.0%	0	Variants: BfR-CA-11057-TF15687-11_R	Concatemer BfR-CA-11057 - UniAss		gltB3 CDS
A	13306	13306	1	T -> A	SNP (transversion)	110	100.0%	0	Variants: BfR-CA-11057-TF15687-11_R	Concatemer BfR-CA-11057 - UniAss		gltB3 CDS
A	13315	13315	1	G -> A	SNP (transition)	114	99.1%	0	Variants: BfR-CA-11057-TF15687-11_R	Concatemer BfR-CA-11057 - UniAss		gltB3 CDS
C	13319	13319	1	T -> C	SNP (transition)	117	99.1%	0	Variants: BfR-CA-11057-TF15687-11_R	Concatemer BfR-CA-11057 - UniAss		gltB3 CDS
C	13354	13354	1	T -> C	SNP (transition)	130	98.5%	0	Variants: BfR-CA-11057-TF15687-11_R	Concatemer BfR-CA-11057 - UniAss		gltB3 CDS
C	13365	13365	1	T -> C	SNP (transition)	143	100.0%	0	Variants: BfR-CA-11057-TF15687-11_R	Concatemer BfR-CA-11057 - UniAss	I -> T	gltB3 CDS
C	13411	13411	1	T -> C	SNP (transition)	143	100.0%	0	Variants: BfR-CA-11057-TF15687-11_R	Concatemer BfR-CA-11057 - UniAss		gltB3 CDS
T	13501	13501	1	C -> T	SNP (transition)	127	100.0%	0	Variants: BfR-CA-11057-TF15687-11_R	Concatemer BfR-CA-11057 - UniAss		gltB3 CDS
T	13819	13819	1	C -> T	SNP (transition)	126	99.2%	0	Variants: BfR-CA-11057-TF15687-11_R	Concatemer BfR-CA-11057 - UniAss		gltB3 CDS
G	14023	14023	1	T -> G	SNP (transversion)	131	100.0%	0	Variants: BfR-CA-11057-TF15687-11_R	Concatemer BfR-CA-11057 - UniAss		gltB3 CDS
T	14029	14029	1	C -> T	SNP (transition)	140	99.3%	0	Variants: BfR-CA-11057-TF15687-11_R	Concatemer BfR-CA-11057 - UniAss		gltB3 CDS
A	14032	14032	1	G -> A	SNP (transition)	143	95.1%	0	Variants: BfR-CA-11057-TF15687-11_R	Concatemer BfR-CA-11057 - UniAss		gltB3 CDS
A	14035	14035	1	T -> A	SNP (transversion)	141	98.6%	0	Variants: BfR-CA-11057-TF15687-11_R	Concatemer BfR-CA-11057 - UniAss		gltB3 CDS
A	14059	14059	1	T -> A	SNP (transversion)	141	99.3%	0	Variants: BfR-CA-11057-TF15687-11_R	Concatemer BfR-CA-11057 - UniAss		gltB3 CDS
A	14062	14062	1	G -> A	SNP (transition)	144	100.0%	0	Variants: BfR-CA-11057-TF15687-11_R	Concatemer BfR-CA-11057 - UniAss		gltB3 CDS
T	14170	14170	1	A -> T	SNP (transversion)	130	100.0%	0	Variants: BfR-CA-11057-TF15687-11_R	Concatemer BfR-CA-11057 - UniAss		gltB3 CDS
G	14173	14173	1	A -> G	SNP (transition)	129	100.0%	0	Variants: BfR-CA-11057-TF15687-11_R	Concatemer BfR-CA-11057 - UniAss		gltB3 CDS
C	14179	14179	1	A -> C	SNP (transversion)	115	98.3%	0	Variants: BfR-CA-11057-TF15687-11_R	Concatemer BfR-CA-11057 - UniAss		gltB3 CDS
C	14431	14431	1	T -> C	SNP (transition)	133	100.0%	0	Variants: BfR-CA-11057-TF15687-11_R	Concatemer BfR-CA-11057 - UniAss		gltB3 CDS
A	14662	14662	1	T -> A	SNP (transversion)	139	98.6%	0	Variants: BfR-CA-11057-TF15687-11_R	Concatemer BfR-CA-11057 - UniAss		gltB3 CDS
GCTA	14665	14668	3	AGTG -> GCTA	Substitution	137 -> 138	97.8%	0	Variants: BfR-CA-11057-TF15687-11_R	Concatemer BfR-CA-11057 - UniAss	KV -> KL	gltB3 CDS
G	14674	14674	1	A -> G	SNP (transition)	131	99.2%	0	Variants: BfR-CA-11057-TF15687-11_R	Concatemer BfR-CA-11057 - UniAss		gltB3 CDS
A	15274	15274	1	G -> A	SNP (transition)	91	100.0%	2.5e-236	Variants: BfR-CA-11057-TF15687-11_R	Concatemer BfR-CA-11057 - UniAss		gltB3 CDS
G	15526	15526	1	A -> G	SNP (transition)	112	99.1%	0	Variants: BfR-CA-11057-TF15687-11_R	Concatemer BfR-CA-11057 - UniAss		gltB3 CDS
T	15538	15538	1	C -> T	SNP (transition)	116	100.0%	0	Variants: BfR-CA-11057-TF15687-11_R	Concatemer BfR-CA-11057 - UniAss		gltB3 CDS
GAT	16211	16213	2	CAA -> GAT	Substitution	152 -> 160	99.3% -> 99.4%	0	Variants: BfR-CA-11057-TF15687-11_R	Concatemer BfR-CA-11057 - UniAss	Q -> D	gltD CDS
C	16219	16219	1	G -> C	SNP (transversion)	138	99.3%	0	Variants: BfR-CA-11057-TF15687-11_R	Concatemer BfR-CA-11057 - UniAss		gltD CDS
T	16222	16222	1	G -> T	SNP (transversion)	137	99.3%	0	Variants: BfR-CA-11057-TF15687-11_R	Concatemer BfR-CA-11057 - UniAss		gltD CDS
A	16228	16228	1	G -> A	SNP (transition)	141	99.3%	0	Variants: BfR-CA-11057-TF15687-11_R	Concatemer BfR-CA-11057 - UniAss		gltD CDS
C	16231	16231	1	T -> C	SNP (transition)	141	98.6%	0	Variants: BfR-CA-11057-TF15687-11_R	Concatemer BfR-CA-11057 - UniAss		gltD CDS
G	16235	16235	1	A -> G	SNP (transition)	140	99.3%	0	Variants: BfR-CA-11057-TF15687-11_R	Concatemer BfR-CA-11057 - UniAss	K -> E	gltD CDS
C	16240	16240	1	T -> C	SNP (transition)	140	100.0%	0	Variants: BfR-CA-11057-TF15687-11_R	Concatemer BfR-CA-11057 - UniAss		gltD CDS
T	16243	16243	1	G -> T	SNP (transversion)	146	100.0%	0	Variants: BfR-CA-11057-TF15687-11_R	Concatemer BfR-CA-11057 - UniAss		gltD CDS
A	16246	16246	1	T -> A	SNP (transversion)	147	100.0%	0	Variants: BfR-CA-11057-TF15687-11_R	Concatemer BfR-CA-11057 - UniAss		gltD CDS
G	16255	16255	1	A -> G	SNP (transition)	132	100.0%	0	Variants: BfR-CA-11057-TF15687-11_R	Concatemer BfR-CA-11057 - UniAss		gltD CDS
A	16258	16258	1	G -> A	SNP (transition)	127	98.4%	0	Variants: BfR-CA-11057-TF15687-11_R	Concatemer BfR-CA-11057 - UniAss		gltD CDS
G	17240	17240	1	A -> G	SNP (transition)	165	100.0%	0	Variants: BfR-CA-11057-TF15687-11_R	Concatemer BfR-CA-11057 - UniAss		rnhB CDS
C	17383	17383	1	T -> C	SNP (transition)	149	100.0%	0	Variants: BfR-CA-11057-TF15687-11_R	Concatemer BfR-CA-11057 - UniAss	K -> E	rnhB CDS
G	17889	17889	1	A -> G	SNP (transition)	142	99.3%	0	Variants: BfR-CA-11057-TF15687-11_R	Concatemer BfR-CA-11057 - UniAss		Desulfoferrodoxin FeS4 iron-binding domain-containing protein CDS
T	18297	18297	1	C -> T	SNP (transition)	132	100.0%	0	Variants: BfR-CA-11057-TF15687-11_R	Concatemer BfR-CA-11057 - UniAss		Desulfoferrodoxin FeS4 iron-binding domain-containing protein CDS
T	18372	18372	1	C -> T	SNP (transition)	127	100.0%	0	Variants: BfR-CA-11057-TF15687-11_R	Concatemer BfR-CA-11057 - UniAss
A	19670	19670	1	G -> A	SNP (transition)	106	98.1%	8.8e-277	Variants: BfR-CA-11057-TF15687-11_R	Concatemer BfR-CA-11057 - UniAss		ilvD CDS
A	20611	20611	1	G -> A	SNP (transition)	112	99.1%	0	Variants: BfR-CA-11057-TF15687-11_R	Concatemer BfR-CA-11057 - UniAss		comGF CDS
A	20614	20614	1	T -> A	SNP (transversion)	115	100.0%	0	Variants: BfR-CA-11057-TF15687-11_R	Concatemer BfR-CA-11057 - UniAss		comGF CDS
G	20635	20635	1	T -> G	SNP (transversion)	132	100.0%	0	Variants: BfR-CA-11057-TF15687-11_R	Concatemer BfR-CA-11057 - UniAss		comGF CDS
A	20638	20638	1	G -> A	SNP (transition)	129	99.2%	0	Variants: BfR-CA-11057-TF15687-11_R	Concatemer BfR-CA-11057 - UniAss		comGF CDS
A	20644	20644	1	G -> A	SNP (transition)	122	97.5%	0	Variants: BfR-CA-11057-TF15687-11_R	Concatemer BfR-CA-11057 - UniAss		comGF CDS
C	20656	20656	1	T -> C	SNP (transition)	111	100.0%	0	Variants: BfR-CA-11057-TF15687-11_R	Concatemer BfR-CA-11057 - UniAss		comGF CDS
T	20659	20659	1	A -> T	SNP (transversion)	105	100.0%	0	Variants: BfR-CA-11057-TF15687-11_R	Concatemer BfR-CA-11057 - UniAss		comGF CDS
CAA	20662	20664	2	TAG -> CAA	Substitution	107 -> 108	99.1%	0	Variants: BfR-CA-11057-TF15687-11_R	Concatemer BfR-CA-11057 - UniAss		comGF CDS
C	20674	20674	1	T -> C	SNP (transition)	113	100.0%	0	Variants: BfR-CA-11057-TF15687-11_R	Concatemer BfR-CA-11057 - UniAss		comGF CDS
A	20680	20680	1	G -> A	SNP (transition)	111	98.2%	0	Variants: BfR-CA-11057-TF15687-11_R	Concatemer BfR-CA-11057 - UniAss		comGF CDS
A	20692	20692	1	G -> A	SNP (transition)	116	99.1%	0	Variants: BfR-CA-11057-TF15687-11_R	Concatemer BfR-CA-11057 - UniAss		comGF CDS
C	20695	20695	1	T -> C	SNP (transition)	117	99.1%	0	Variants: BfR-CA-11057-TF15687-11_R	Concatemer BfR-CA-11057 - UniAss		comGF CDS
C	20709	20709	1	T -> C	SNP (transition)	122	99.2%	0	Variants: BfR-CA-11057-TF15687-11_R	Concatemer BfR-CA-11057 - UniAss	N -> D	comGF CDS
C	20716	20716	1	T -> C	SNP (transition)	119	98.3%	0	Variants: BfR-CA-11057-TF15687-11_R	Concatemer BfR-CA-11057 - UniAss		comGF CDS
T	20725	20725	1	A -> T	SNP (transversion)	117	100.0%	0	Variants: BfR-CA-11057-TF15687-11_R	Concatemer BfR-CA-11057 - UniAss		comGF CDS
G	20731	20731	1	A -> G	SNP (transition)	116	100.0%	0	Variants: BfR-CA-11057-TF15687-11_R	Concatemer BfR-CA-11057 - UniAss		comGF CDS
C	20755	20755	1	T -> C	SNP (transition)	124	99.2%	0	Variants: BfR-CA-11057-TF15687-11_R	Concatemer BfR-CA-11057 - UniAss		comGF CDS
C	20776	20776	1	A -> C	SNP (transversion)	123	99.2%	0	Variants: BfR-CA-11057-TF15687-11_R	Concatemer BfR-CA-11057 - UniAss		comGF CDS
G	20779	20779	1	A -> G	SNP (transition)	121	100.0%	0	Variants: BfR-CA-11057-TF15687-11_R	Concatemer BfR-CA-11057 - UniAss		comGF CDS
T	20785	20785	1	A -> T	SNP (transversion)	112	100.0%	0	Variants: BfR-CA-11057-TF15687-11_R	Concatemer BfR-CA-11057 - UniAss		comGF CDS
A	20797	20797	1	G -> A	SNP (transition)	110	99.1%	0	Variants: BfR-CA-11057-TF15687-11_R	Concatemer BfR-CA-11057 - UniAss		comGF CDS
T	20812	20812	1	C -> T	SNP (transition)	106	99.1%	3.3e-281	Variants: BfR-CA-11057-TF15687-11_R	Concatemer BfR-CA-11057 - UniAss		comGF CDS
G	20821	20821	1	A -> G	SNP (transition)	101	100.0%	0	Variants: BfR-CA-11057-TF15687-11_R	Concatemer BfR-CA-11057 - UniAss		comGF CDS
T	20830	20830	1	C -> T	SNP (transition)	107	100.0%	0	Variants: BfR-CA-11057-TF15687-11_R	Concatemer BfR-CA-11057 - UniAss		comGF CDS
AAG	20836	20838	2	TAA -> AAG	Substitution	109 -> 111	96.3% -> 96.4%	0	Variants: BfR-CA-11057-TF15687-11_R	Concatemer BfR-CA-11057 - UniAss		comGF CDS
A	20842	20842	1	G -> A	SNP (transition)	111	100.0%	0	Variants: BfR-CA-11057-TF15687-11_R	Concatemer BfR-CA-11057 - UniAss		comGF CDS
A	20845	20845	1	G -> A	SNP (transition)	112	100.0%	0	Variants: BfR-CA-11057-TF15687-11_R	Concatemer BfR-CA-11057 - UniAss		comGF CDS
G	20851	20851	1	T -> G	SNP (transversion)	106	100.0%	0	Variants: BfR-CA-11057-TF15687-11_R	Concatemer BfR-CA-11057 - UniAss		comGF CDS
T	20854	20854	1	G -> T	SNP (transversion)	106	99.1%	0	Variants: BfR-CA-11057-TF15687-11_R	Concatemer BfR-CA-11057 - UniAss		comGF CDS
TAA	20866	20868	2	AAG -> TAA	Substitution	110 -> 112	100.0%	0	Variants: BfR-CA-11057-TF15687-11_R	Concatemer BfR-CA-11057 - UniAss		comGF CDS
A	20872	20872	1	G -> A	SNP (transition)	110	100.0%	0	Variants: BfR-CA-11057-TF15687-11_R	Concatemer BfR-CA-11057 - UniAss		comGF CDS
A	20890	20890	1	G -> A	SNP (transition)	132	100.0%	0	Variants: BfR-CA-11057-TF15687-11_R	Concatemer BfR-CA-11057 - UniAss		comGF CDS
C	20893	20893	1	T -> C	SNP (transition)	136	99.3%	0	Variants: BfR-CA-11057-TF15687-11_R	Concatemer BfR-CA-11057 - UniAss		comGF CDS
G	20899	20899	1	A -> G	SNP (transition)	135	99.3%	0	Variants: BfR-CA-11057-TF15687-11_R	Concatemer BfR-CA-11057 - UniAss		comGF CDS
T	20908	20908	1	C -> T	SNP (transition)	135	100.0%	0	Variants: BfR-CA-11057-TF15687-11_R	Concatemer BfR-CA-11057 - UniAss		comGF CDS
T	20917	20917	1	A -> T	SNP (transversion)	130	99.2%	0	Variants: BfR-CA-11057-TF15687-11_R	Concatemer BfR-CA-11057 - UniAss	D -> E	comGF CDS
A	20920	20920	1	G -> A	SNP (transition)	132	97.7%	0	Variants: BfR-CA-11057-TF15687-11_R	Concatemer BfR-CA-11057 - UniAss		comGF CDS
G	20926	20926	1	A -> G	SNP (transition)	132	98.5%	0	Variants: BfR-CA-11057-TF15687-11_R	Concatemer BfR-CA-11057 - UniAss		comGF CDS
A	20932	20932	1	G -> A	SNP (transition)	132	99.2%	0	Variants: BfR-CA-11057-TF15687-11_R	Concatemer BfR-CA-11057 - UniAss		comGF CDS
A	20941	20941	1	G -> A	SNP (transition)	131	99.2%	0	Variants: BfR-CA-11057-TF15687-11_R	Concatemer BfR-CA-11057 - UniAss		comGF CDS
A	21001	21001	1	G -> A	SNP (transition)	133	100.0%	0	Variants: BfR-CA-11057-TF15687-11_R	Concatemer BfR-CA-11057 - UniAss		comGF CDS
T	21004	21004	1	G -> T	SNP (transversion)	135	99.3%	0	Variants: BfR-CA-11057-TF15687-11_R	Concatemer BfR-CA-11057 - UniAss		comGF CDS
A	21007	21007	1	T -> A	SNP (transversion)	133	100.0%	0	Variants: BfR-CA-11057-TF15687-11_R	Concatemer BfR-CA-11057 - UniAss		comGF CDS
T	21010	21010	1	A -> T	SNP (transversion)	127	99.2%	0	Variants: BfR-CA-11057-TF15687-11_R	Concatemer BfR-CA-11057 - UniAss		comGF CDS
A	21034	21034	1	G -> A	SNP (transition)	125	99.2%	0	Variants: BfR-CA-11057-TF15687-11_R	Concatemer BfR-CA-11057 - UniAss		comGF CDS
AGC	21040	21042	2	GGT -> AGC	Substitution	140 -> 142	97.9%	0	Variants: BfR-CA-11057-TF15687-11_R	Concatemer BfR-CA-11057 - UniAss	T -> A	comGF CDS
A	21046	21046	1	G -> A	SNP (transition)	134	97.8%	0	Variants: BfR-CA-11057-TF15687-11_R	Concatemer BfR-CA-11057 - UniAss		comGF CDS
G	21049	21049	1	A -> G	SNP (transition)	124	100.0%	0	Variants: BfR-CA-11057-TF15687-11_R	Concatemer BfR-CA-11057 - UniAss		comGF CDS
A	21054	21054	1	G -> A	SNP (transition)	116	98.3%	0	Variants: BfR-CA-11057-TF15687-11_R	Concatemer BfR-CA-11057 - UniAss		comGF CDS
C	21058	21058	1	T -> C	SNP (transition)	112	100.0%	0	Variants: BfR-CA-11057-TF15687-11_R	Concatemer BfR-CA-11057 - UniAss		comGF CDS
G	21075	21075	1	A -> G	SNP (transition)	110	100.0%	0	Variants: BfR-CA-11057-TF15687-11_R	Concatemer BfR-CA-11057 - UniAss		comGF CDS
T	21079	21079	1	C -> T	SNP (transition)	107	98.1%	0	Variants: BfR-CA-11057-TF15687-11_R	Concatemer BfR-CA-11057 - UniAss		comGF CDS
C	21082	21082	1	T -> C	SNP (transition)	108	98.1%	2.3e-303	Variants: BfR-CA-11057-TF15687-11_R	Concatemer BfR-CA-11057 - UniAss		comGF CDS
A	21106	21106	1	G -> A	SNP (transition)	114	100.0%	0	Variants: BfR-CA-11057-TF15687-11_R	Concatemer BfR-CA-11057 - UniAss		comGF CDS
G	21118	21118	1	A -> G	SNP (transition)	119	100.0%	0	Variants: BfR-CA-11057-TF15687-11_R	Concatemer BfR-CA-11057 - UniAss		comGF CDS
A	21136	21136	1	C -> A	SNP (transversion)	112	97.3%	1.1e-288	Variants: BfR-CA-11057-TF15687-11_R	Concatemer BfR-CA-11057 - UniAss		comGF CDS
T	21139	21139	1	C -> T	SNP (transition)	109	95.4%	1.8e-272	Variants: BfR-CA-11057-TF15687-11_R	Concatemer BfR-CA-11057 - UniAss		comGF CDS
A	21142	21142	1	T -> A	SNP (transversion)	107	100.0%	0	Variants: BfR-CA-11057-TF15687-11_R	Concatemer BfR-CA-11057 - UniAss		comGF CDS
A	21154	21154	1	G -> A	SNP (transition)	106	97.2%	7.6e-283	Variants: BfR-CA-11057-TF15687-11_R	Concatemer BfR-CA-11057 - UniAss		comGF CDS
C	21157	21157	1	T -> C	SNP (transition)	106	100.0%	0	Variants: BfR-CA-11057-TF15687-11_R	Concatemer BfR-CA-11057 - UniAss		comGF CDS
C	21172	21172	1	T -> C	SNP (transition)	104	99.0%	0	Variants: BfR-CA-11057-TF15687-11_R	Concatemer BfR-CA-11057 - UniAss		comGF CDS
T	21193	21193	1	A -> T	SNP (transversion)	90	98.9%	2.8e-220	Variants: BfR-CA-11057-TF15687-11_R	Concatemer BfR-CA-11057 - UniAss		comGF CDS
C	21196	21196	1	T -> C	SNP (transition)	101	99.0%	1e-297	Variants: BfR-CA-11057-TF15687-11_R	Concatemer BfR-CA-11057 - UniAss		comGF CDS
A	21202	21202	1	G -> A	SNP (transition)	103	99.0%	1e-303	Variants: BfR-CA-11057-TF15687-11_R	Concatemer BfR-CA-11057 - UniAss		comGF CDS
A	21205	21205	1	G -> A	SNP (transition)	100	98.0%	4.9e-290	Variants: BfR-CA-11057-TF15687-11_R	Concatemer BfR-CA-11057 - UniAss		comGF CDS
C	21214	21214	1	T -> C	SNP (transition)	102	100.0%	0	Variants: BfR-CA-11057-TF15687-11_R	Concatemer BfR-CA-11057 - UniAss		comGF CDS
C	21226	21226	1	A -> C	SNP (transversion)	104	98.1%	0	Variants: BfR-CA-11057-TF15687-11_R	Concatemer BfR-CA-11057 - UniAss		comGF CDS
CA	21238	21239	2	AG -> CA	Substitution	113 -> 115	97.3% -> 97.4%	0	Variants: BfR-CA-11057-TF15687-11_R	Concatemer BfR-CA-11057 - UniAss	A -> V	comGF CDS
T	21244	21244	1	C -> T	SNP (transition)	144	100.0%	0	Variants: BfR-CA-11057-TF15687-11_R	Concatemer BfR-CA-11057 - UniAss	M -> I	comGF CDS
A	21268	21268	1	T -> A	SNP (transversion)	141	100.0%	0	Variants: BfR-CA-11057-TF15687-11_R	Concatemer BfR-CA-11057 - UniAss		comGF CDS
G	21271	21271	1	A -> G	SNP (transition)	141	100.0%	0	Variants: BfR-CA-11057-TF15687-11_R	Concatemer BfR-CA-11057 - UniAss		comGF CDS
A	21274	21274	1	G -> A	SNP (transition)	142	99.3%	0	Variants: BfR-CA-11057-TF15687-11_R	Concatemer BfR-CA-11057 - UniAss		comGF CDS
T	21280	21280	1	A -> T	SNP (transversion)	144	100.0%	0	Variants: BfR-CA-11057-TF15687-11_R	Concatemer BfR-CA-11057 - UniAss		comGF CDS
G	21283	21283	1	T -> G	SNP (transversion)	144	99.3%	0	Variants: BfR-CA-11057-TF15687-11_R	Concatemer BfR-CA-11057 - UniAss		comGF CDS
A	21298	21298	1	C -> A	SNP (transversion)	145	98.6%	0	Variants: BfR-CA-11057-TF15687-11_R	Concatemer BfR-CA-11057 - UniAss		comGF CDS
T	21313	21313	1	C -> T	SNP (transition)	145	96.6%	0	Variants: BfR-CA-11057-TF15687-11_R	Concatemer BfR-CA-11057 - UniAss		comGF CDS
A	21316	21316	1	G -> A	SNP (transition)	147	99.3%	0	Variants: BfR-CA-11057-TF15687-11_R	Concatemer BfR-CA-11057 - UniAss		comGF CDS
C	21319	21319	1	T -> C	SNP (transition)	149	98.7%	0	Variants: BfR-CA-11057-TF15687-11_R	Concatemer BfR-CA-11057 - UniAss		comGF CDS
T	21418	21417	0	(T)6 -> (T)7	Insertion (tandem repeat)	136	88.2%	2.5e-303	Variants: BfR-CA-11057-TF15687-11_R	Concatemer BfR-CA-11057 - UniAss
T	21682	21682	1	C -> T	SNP (transition)	126	100.0%	0	Variants: BfR-CA-11057-TF15687-11_R	Concatemer BfR-CA-11057 - UniAss		queC CDS
A	22093	22093	1	G -> A	SNP (transition)	131	97.7%	0	Variants: BfR-CA-11057-TF15687-11_R	Concatemer BfR-CA-11057 - UniAss		queC CDS
C	22173	22173	1	T -> C	SNP (transition)	139	100.0%	0	Variants: BfR-CA-11057-TF15687-11_R	Concatemer BfR-CA-11057 - UniAss
A	22276	22276	1	G -> A	SNP (transition)	134	100.0%	0	Variants: BfR-CA-11057-TF15687-11_R	Concatemer BfR-CA-11057 - UniAss		dsbI CDS
T	22282	22282	1	G -> T	SNP (transversion)	134	100.0%	0	Variants: BfR-CA-11057-TF15687-11_R	Concatemer BfR-CA-11057 - UniAss		dsbI CDS
T	22291	22291	1	C -> T	SNP (transition)	128	100.0%	0	Variants: BfR-CA-11057-TF15687-11_R	Concatemer BfR-CA-11057 - UniAss		dsbI CDS
C	22294	22294	1	T -> C	SNP (transition)	132	99.2%	0	Variants: BfR-CA-11057-TF15687-11_R	Concatemer BfR-CA-11057 - UniAss		dsbI CDS
AG	22306	22307	2	GT -> AG	Substitution	141	99.3%	0	Variants: BfR-CA-11057-TF15687-11_R	Concatemer BfR-CA-11057 - UniAss	D -> A	dsbI CDS
G	22315	22315	1	A -> G	SNP (transition)	135	98.5%	0	Variants: BfR-CA-11057-TF15687-11_R	Concatemer BfR-CA-11057 - UniAss		dsbI CDS
TA	22320	22321	2	CG -> TA	Substitution	139 -> 140	100.0%	0	Variants: BfR-CA-11057-TF15687-11_R	Concatemer BfR-CA-11057 - UniAss	AV -> AI	dsbI CDS
G	22324	22324	1	A -> G	SNP (transition)	135	99.3%	0	Variants: BfR-CA-11057-TF15687-11_R	Concatemer BfR-CA-11057 - UniAss		dsbI CDS
CT	22604	22605	2	TC -> CT	Substitution	137 -> 138	97.1% -> 98.6%	0	Variants: BfR-CA-11057-TF15687-11_R	Concatemer BfR-CA-11057 - UniAss	D -> S	dsbI CDS
CG	22608	22609	2	TT -> CG	Substitution	126 -> 128	96.0% -> 96.1%	0	Variants: BfR-CA-11057-TF15687-11_R	Concatemer BfR-CA-11057 - UniAss	GK -> GE	dsbI CDS
C	22834	22834	1	T -> C	SNP (transition)	123	100.0%	0	Variants: BfR-CA-11057-TF15687-11_R	Concatemer BfR-CA-11057 - UniAss		dsbI CDS
ATC	22864	22866	2	GTT -> ATC	Substitution	119 -> 121	100.0%	0	Variants: BfR-CA-11057-TF15687-11_R	Concatemer BfR-CA-11057 - UniAss	N -> D	dsbI CDS
A	22870	22870	1	G -> A	SNP (transition)	126	99.2%	0	Variants: BfR-CA-11057-TF15687-11_R	Concatemer BfR-CA-11057 - UniAss		dsbI CDS
T	22891	22891	1	G -> T	SNP (transversion)	149	98.7%	0	Variants: BfR-CA-11057-TF15687-11_R	Concatemer BfR-CA-11057 - UniAss		dsbI CDS
A	22897	22897	1	G -> A	SNP (transition)	136	100.0%	0	Variants: BfR-CA-11057-TF15687-11_R	Concatemer BfR-CA-11057 - UniAss		dsbI CDS
GA	22921	22922	2	TG -> GA	Substitution	108	100.0%	0	Variants: BfR-CA-11057-TF15687-11_R	Concatemer BfR-CA-11057 - UniAss	T -> I	dsbI CDS
A	22924	22924	1	G -> A	SNP (transition)	109	100.0%	0	Variants: BfR-CA-11057-TF15687-11_R	Concatemer BfR-CA-11057 - UniAss		dsbI CDS
GTCA	22939	22942	3	ATTG -> GTCA	Substitution	120 -> 122	99.2%	0	Variants: BfR-CA-11057-TF15687-11_R	Concatemer BfR-CA-11057 - UniAss	IN -> ID	dsbI CDS
C	22947	22947	1	T -> C	SNP (transition)	123	99.2%	0	Variants: BfR-CA-11057-TF15687-11_R	Concatemer BfR-CA-11057 - UniAss	K -> E	dsbI CDS
A	22959	22959	1	C -> A	SNP (transversion)	127	100.0%	0	Variants: BfR-CA-11057-TF15687-11_R	Concatemer BfR-CA-11057 - UniAss	A -> S	dsbI CDS
A	22963	22963	1	G -> A	SNP (transition)	131	100.0%	0	Variants: BfR-CA-11057-TF15687-11_R	Concatemer BfR-CA-11057 - UniAss		dsbI CDS
TG	22966	22967	2	GA -> TG	Substitution	128 -> 129	97.7%	0	Variants: BfR-CA-11057-TF15687-11_R	Concatemer BfR-CA-11057 - UniAss	I -> T	dsbI CDS
T	22971	22971	1	C -> T	SNP (transition)	130	100.0%	0	Variants: BfR-CA-11057-TF15687-11_R	Concatemer BfR-CA-11057 - UniAss	D -> N	dsbI CDS
A	22987	22987	1	G -> A	SNP (transition)	125	100.0%	0	Variants: BfR-CA-11057-TF15687-11_R	Concatemer BfR-CA-11057 - UniAss		dsbI CDS
CAA	22990	22992	2	AAG -> CAA	Substitution	130 -> 132	91.5% -> 91.7%	0	Variants: BfR-CA-11057-TF15687-11_R	Concatemer BfR-CA-11057 - UniAss		dsbI CDS
C	23002	23002	1	T -> C	SNP (transition)	157	99.4%	0	Variants: BfR-CA-11057-TF15687-11_R	Concatemer BfR-CA-11057 - UniAss		dsbI CDS
A	23038	23038	1	G -> A	SNP (transition)	120	98.3%	0	Variants: BfR-CA-11057-TF15687-11_R	Concatemer BfR-CA-11057 - UniAss		dsbI CDS
C	23041	23041	1	T -> C	SNP (transition)	121	100.0%	0	Variants: BfR-CA-11057-TF15687-11_R	Concatemer BfR-CA-11057 - UniAss		dsbI CDS
G	24160	24160	1	T -> G	SNP (transversion)	143	100.0%	0	Variants: BfR-CA-11057-TF15687-11_R	Concatemer BfR-CA-11057 - UniAss	K -> Q	ycgM CDS
T	24166	24166	1	G -> T	SNP (transversion)	127	100.0%	0	Variants: BfR-CA-11057-TF15687-11_R	Concatemer BfR-CA-11057 - UniAss	H -> N	ycgM CDS
C	24170	24170	1	T -> C	SNP (transition)	124	100.0%	0	Variants: BfR-CA-11057-TF15687-11_R	Concatemer BfR-CA-11057 - UniAss		ycgM CDS
G	24173	24173	1	A -> G	SNP (transition)	122	99.2%	0	Variants: BfR-CA-11057-TF15687-11_R	Concatemer BfR-CA-11057 - UniAss		ycgM CDS
T	24185	24185	1	A -> T	SNP (transversion)	134	100.0%	0	Variants: BfR-CA-11057-TF15687-11_R	Concatemer BfR-CA-11057 - UniAss		ycgM CDS
T	24212	24212	1	C -> T	SNP (transition)	129	99.2%	0	Variants: BfR-CA-11057-TF15687-11_R	Concatemer BfR-CA-11057 - UniAss		ycgM CDS
T	24218	24218	1	G -> T	SNP (transversion)	141	99.3%	0	Variants: BfR-CA-11057-TF15687-11_R	Concatemer BfR-CA-11057 - UniAss		ycgM CDS
G	24224	24224	1	A -> G	SNP (transition)	124	100.0%	0	Variants: BfR-CA-11057-TF15687-11_R	Concatemer BfR-CA-11057 - UniAss		ycgM CDS
A	24500	24500	1	G -> A	SNP (transition)	147	98.6%	0	Variants: BfR-CA-11057-TF15687-11_R	Concatemer BfR-CA-11057 - UniAss		ycgM CDS
GC	24673	24674	2	AT -> GC	Substitution	146	99.3%	0	Variants: BfR-CA-11057-TF15687-11_R	Concatemer BfR-CA-11057 - UniAss		ycgM CDS
C	24710	24710	1	T -> C	SNP (transition)	134	99.3%	0	Variants: BfR-CA-11057-TF15687-11_R	Concatemer BfR-CA-11057 - UniAss		ycgM CDS
G	25001	25001	1	A -> G	SNP (transition)	142	98.6%	0	Variants: BfR-CA-11057-TF15687-11_R	Concatemer BfR-CA-11057 - UniAss		RNA pseudouridylate synthase CDS
C	25286	25286	1	T -> C	SNP (transition)	165	98.8%	0	Variants: BfR-CA-11057-TF15687-11_R	Concatemer BfR-CA-11057 - UniAss		RNA pseudouridylate synthase CDS
T	25408	25408	1	C -> T	SNP (transition)	157	100.0%	0	Variants: BfR-CA-11057-TF15687-11_R	Concatemer BfR-CA-11057 - UniAss	E -> K	RNA pseudouridylate synthase CDS
C	25469	25469	1	A -> C	SNP (transversion)	137	98.5%	0	Variants: BfR-CA-11057-TF15687-11_R	Concatemer BfR-CA-11057 - UniAss		RNA pseudouridylate synthase CDS
T	25474	25474	1	C -> T	SNP (transition)	144	99.3%	0	Variants: BfR-CA-11057-TF15687-11_R	Concatemer BfR-CA-11057 - UniAss	E -> K	RNA pseudouridylate synthase CDS
A	25478	25478	1	T -> A	SNP (transversion)	144	99.3%	0	Variants: BfR-CA-11057-TF15687-11_R	Concatemer BfR-CA-11057 - UniAss		RNA pseudouridylate synthase CDS
A	25489	25489	1	G -> A	SNP (transition)	148	96.6%	0	Variants: BfR-CA-11057-TF15687-11_R	Concatemer BfR-CA-11057 - UniAss	H -> Y	RNA pseudouridylate synthase CDS
A	25526	25526	1	G -> A	SNP (transition)	159	98.7%	0	Variants: BfR-CA-11057-TF15687-11_R	Concatemer BfR-CA-11057 - UniAss		RNA pseudouridylate synthase CDS
G	25538	25538	1	A -> G	SNP (transition)	141	98.6%	0	Variants: BfR-CA-11057-TF15687-11_R	Concatemer BfR-CA-11057 - UniAss		RNA pseudouridylate synthase CDS
G	25610	25610	1	A -> G	SNP (transition)	132	100.0%	0	Variants: BfR-CA-11057-TF15687-11_R	Concatemer BfR-CA-11057 - UniAss		RNA pseudouridylate synthase CDS
C	25691	25691	1	T -> C	SNP (transition)	115	100.0%	0	Variants: BfR-CA-11057-TF15687-11_R	Concatemer BfR-CA-11057 - UniAss		RNA pseudouridylate synthase CDS
C	26306	26306	1	T -> C	SNP (transition)	128	99.2%	0	Variants: BfR-CA-11057-TF15687-11_R	Concatemer BfR-CA-11057 - UniAss		purB CDS
A	26321	26321	1	G -> A	SNP (transition)	138	99.3%	0	Variants: BfR-CA-11057-TF15687-11_R	Concatemer BfR-CA-11057 - UniAss		purB CDS
ACTT	26342	26345	3	GTTA -> ACTT	Substitution	130 -> 132	96.9% -> 97.7%	0	Variants: BfR-CA-11057-TF15687-11_R	Concatemer BfR-CA-11057 - UniAss		purB CDS
G	26348	26348	1	T -> G	SNP (transversion)	129	97.7%	0	Variants: BfR-CA-11057-TF15687-11_R	Concatemer BfR-CA-11057 - UniAss		purB CDS
A	26369	26369	1	G -> A	SNP (transition)	135	100.0%	0	Variants: BfR-CA-11057-TF15687-11_R	Concatemer BfR-CA-11057 - UniAss		purB CDS
T	27838	27838	1	C -> T	SNP (transition)	137	100.0%	0	Variants: BfR-CA-11057-TF15687-11_R	Concatemer BfR-CA-11057 - UniAss		nrdA CDS
T	27892	27892	1	C -> T	SNP (transition)	117	98.3%	0	Variants: BfR-CA-11057-TF15687-11_R	Concatemer BfR-CA-11057 - UniAss		nrdA CDS
C	27949	27949	1	T -> C	SNP (transition)	124	99.2%	0	Variants: BfR-CA-11057-TF15687-11_R	Concatemer BfR-CA-11057 - UniAss		nrdA CDS
C	28003	28003	1	T -> C	SNP (transition)	117	100.0%	0	Variants: BfR-CA-11057-TF15687-11_R	Concatemer BfR-CA-11057 - UniAss		nrdA CDS
T	28015	28015	1	C -> T	SNP (transition)	108	98.1%	0	Variants: BfR-CA-11057-TF15687-11_R	Concatemer BfR-CA-11057 - UniAss		nrdA CDS
C	28018	28018	1	T -> C	SNP (transition)	106	100.0%	0	Variants: BfR-CA-11057-TF15687-11_R	Concatemer BfR-CA-11057 - UniAss		nrdA CDS
A	28024	28024	1	G -> A	SNP (transition)	106	100.0%	0	Variants: BfR-CA-11057-TF15687-11_R	Concatemer BfR-CA-11057 - UniAss		nrdA CDS
GG	28135	28136	2	AA -> GG	Substitution	104	99.0%	1e-306	Variants: BfR-CA-11057-TF15687-11_R	Concatemer BfR-CA-11057 - UniAss	VS -> VG	nrdA CDS
C	28213	28213	1	T -> C	SNP (transition)	116	97.4%	0	Variants: BfR-CA-11057-TF15687-11_R	Concatemer BfR-CA-11057 - UniAss		nrdA CDS
T	28216	28216	1	C -> T	SNP (transition)	115	98.3%	0	Variants: BfR-CA-11057-TF15687-11_R	Concatemer BfR-CA-11057 - UniAss		nrdA CDS
T	28237	28237	1	G -> T	SNP (transversion)	125	98.4%	0	Variants: BfR-CA-11057-TF15687-11_R	Concatemer BfR-CA-11057 - UniAss		nrdA CDS
G	28780	28780	1	T -> G	SNP (transversion)	134	100.0%	0	Variants: BfR-CA-11057-TF15687-11_R	Concatemer BfR-CA-11057 - UniAss		nrdA CDS
T	28816	28816	1	C -> T	SNP (transition)	135	99.3%	0	Variants: BfR-CA-11057-TF15687-11_R	Concatemer BfR-CA-11057 - UniAss		nrdA CDS
T	28822	28822	1	C -> T	SNP (transition)	132	100.0%	0	Variants: BfR-CA-11057-TF15687-11_R	Concatemer BfR-CA-11057 - UniAss		nrdA CDS
T	32037	32037	1	C -> T	SNP (transition)	112	100.0%	4e-302	Variants: BfR-CA-11057-TF15687-11_R	Concatemer BfR-CA-11057 - UniAss		pyrG CDS
A	33736	33736	1	G -> A	SNP (transition)	142	100.0%	0	Variants: BfR-CA-11057-TF15687-11_R	Concatemer BfR-CA-11057 - UniAss		recJ CDS
C	33748	33748	1	T -> C	SNP (transition)	139	97.8%	0	Variants: BfR-CA-11057-TF15687-11_R	Concatemer BfR-CA-11057 - UniAss		recJ CDS
C	33751	33751	1	T -> C	SNP (transition)	140	99.3%	0	Variants: BfR-CA-11057-TF15687-11_R	Concatemer BfR-CA-11057 - UniAss		recJ CDS
T	33757	33757	1	C -> T	SNP (transition)	150	100.0%	0	Variants: BfR-CA-11057-TF15687-11_R	Concatemer BfR-CA-11057 - UniAss		recJ CDS
C	33769	33769	1	T -> C	SNP (transition)	159	100.0%	0	Variants: BfR-CA-11057-TF15687-11_R	Concatemer BfR-CA-11057 - UniAss		recJ CDS
A	36609	36609	1	G -> A	SNP (transition)	280	99.6%	0	Variants: BfR-CA-11057-TF15687-11_R	Concatemer BfR-CA-11057 - UniAss
A	36610	36609	0	+A	Insertion	280	88.6%	9.5e-281	Variants: BfR-CA-11057-TF15687-11_R	Concatemer BfR-CA-11057 - UniAss
C	36624	36624	1	T -> C	SNP (transition)	322	99.7%	0	Variants: BfR-CA-11057-TF15687-11_R	Concatemer BfR-CA-11057 - UniAss
	36651	36651	1	(A)3 -> (A)2	Deletion (tandem repeat)	340	93.5%	2e-97	Variants: BfR-CA-11057-TF15687-11_R	Concatemer BfR-CA-11057 - UniAss
A	36654	36654	1	T -> A	SNP (transversion)	331	97.6%	2.2e-275	Variants: BfR-CA-11057-TF15687-11_R	Concatemer BfR-CA-11057 - UniAss
AA	36660	36659	0	+AA	Insertion	327	94.8%	6.1e-256	Variants: BfR-CA-11057-TF15687-11_R	Concatemer BfR-CA-11057 - UniAss
C	36669	36669	1	T -> C	SNP (transition)	341	98.8%	0	Variants: BfR-CA-11057-TF15687-11_R	Concatemer BfR-CA-11057 - UniAss
G	38113	38113	1	A -> G	SNP (transition)	312	99.0%	1.3e-86	Variants: BfR-CA-11057-TF15687-11_R	Concatemer BfR-CA-11057 - UniAss		16S ribosomal RNA
	38420	38420	1	(T)3 -> (T)2	Deletion (tandem repeat)	333	99.7%	4.4e-31	Variants: BfR-CA-11057-TF15687-11_R	Concatemer BfR-CA-11057 - UniAss
G	74125	74125	1	A -> G	SNP (transition)	110	99.1%	0	Variants: BfR-CA-11057-TF15687-11_R	Concatemer BfR-CA-11057 - UniAss		mnmA CDS
C	74440	74440	1	T -> C	SNP (transition)	133	100.0%	0	Variants: BfR-CA-11057-TF15687-11_R	Concatemer BfR-CA-11057 - UniAss		mnmA CDS
G	75069	75069	1	A -> G	SNP (transition)	128	100.0%	0	Variants: BfR-CA-11057-TF15687-11_R	Concatemer BfR-CA-11057 - UniAss		Cytokinin riboside 5'-monophosphate phosphoribohydrolase CDS
C	75173	75173	1	T -> C	SNP (transition)	147	98.0%	0	Variants: BfR-CA-11057-TF15687-11_R	Concatemer BfR-CA-11057 - UniAss	I -> V	Cytokinin riboside 5'-monophosphate phosphoribohydrolase CDS
G	75195	75195	1	A -> G	SNP (transition)	140	100.0%	0	Variants: BfR-CA-11057-TF15687-11_R	Concatemer BfR-CA-11057 - UniAss		Cytokinin riboside 5'-monophosphate phosphoribohydrolase CDS
T	75279	75279	1	C -> T	SNP (transition)	122	96.7%	0	Variants: BfR-CA-11057-TF15687-11_R	Concatemer BfR-CA-11057 - UniAss
TA	75302	75301	0	(TA)2 -> (TA)3	Insertion (tandem repeat)	131 -> 133	96.2%	0	Variants: BfR-CA-11057-TF15687-11_R	Concatemer BfR-CA-11057 - UniAss
G	189257	189257	1	A -> G	SNP (transition)	108	97.2%	0	Variants: BfR-CA-11057-TF15687-11_R	Concatemer BfR-CA-11057 - UniAss		rpsM CDS
C	189445	189445	1	T -> C	SNP (transition)	137	100.0%	0	Variants: BfR-CA-11057-TF15687-11_R	Concatemer BfR-CA-11057 - UniAss	I -> V	rpsM CDS
C	189538	189538	1	T -> C	SNP (transition)	158	100.0%	0	Variants: BfR-CA-11057-TF15687-11_R	Concatemer BfR-CA-11057 - UniAss
C	189586	189586	1	T -> C	SNP (transition)	133	100.0%	0	Variants: BfR-CA-11057-TF15687-11_R	Concatemer BfR-CA-11057 - UniAss
A	189981	189981	1	G -> A	SNP (transition)	81	97.5%	2.6e-225	Variants: BfR-CA-11057-TF15687-11_R	Concatemer BfR-CA-11057 - UniAss		infA CDS
CTG	195255	195257	3	TGT -> CTG	Substitution	40	100.0%	1e-123	Variants: BfR-CA-11057-TF15687-11_R	Concatemer BfR-CA-11057 - UniAss
TAA	195259	195261	3	GTT -> TAA	Substitution	40 -> 60	98.3% -> 100.0%	1e-115	Variants: BfR-CA-11057-TF15687-11_R	Concatemer BfR-CA-11057 - UniAss
A	195266	195266	1	T -> A	SNP (transversion)	61	100.0%	6.3e-195	Variants: BfR-CA-11057-TF15687-11_R	Concatemer BfR-CA-11057 - UniAss
C	195268	195268	1	G -> C	SNP (transversion)	61	96.7%	2.3e-179	Variants: BfR-CA-11057-TF15687-11_R	Concatemer BfR-CA-11057 - UniAss
T	195295	195295	1	C -> T	SNP (transition)	80	98.8%	6.3e-227	Variants: BfR-CA-11057-TF15687-11_R	Concatemer BfR-CA-11057 - UniAss
ATG	195297	195299	3	GAT -> ATG	Substitution	80 -> 84	96.3% -> 96.4%	1e-242	Variants: BfR-CA-11057-TF15687-11_R	Concatemer BfR-CA-11057 - UniAss
G	195307	195307	1	A -> G	SNP (transition)	87	100.0%	1e-260	Variants: BfR-CA-11057-TF15687-11_R	Concatemer BfR-CA-11057 - UniAss
G	195325	195325	1	A -> G	SNP (transition)	100	98.0%	7.8e-300	Variants: BfR-CA-11057-TF15687-11_R	Concatemer BfR-CA-11057 - UniAss
T	195344	195344	1	G -> T	SNP (transversion)	109	99.1%	0	Variants: BfR-CA-11057-TF15687-11_R	Concatemer BfR-CA-11057 - UniAss
C	195431	195431	1	T -> C	SNP (transition)	107	99.1%	0	Variants: BfR-CA-11057-TF15687-11_R	Concatemer BfR-CA-11057 - UniAss		MFS transporter CDS
A	195464	195464	1	G -> A	SNP (transition)	106	99.1%	0	Variants: BfR-CA-11057-TF15687-11_R	Concatemer BfR-CA-11057 - UniAss		MFS transporter CDS
C	196214	196214	1	A -> C	SNP (transversion)	144	99.3%	0	Variants: BfR-CA-11057-TF15687-11_R	Concatemer BfR-CA-11057 - UniAss		MFS transporter CDS
AAA	196223	196225	3	GGG -> AAA	Substitution	138 -> 146	97.8% -> 97.9%	0	Variants: BfR-CA-11057-TF15687-11_R	Concatemer BfR-CA-11057 - UniAss	LG -> LN	MFS transporter CDS
A	196229	196229	1	G -> A	SNP (transition)	134	100.0%	0	Variants: BfR-CA-11057-TF15687-11_R	Concatemer BfR-CA-11057 - UniAss		MFS transporter CDS
G	196234	196234	1	C -> G	SNP (transversion)	136	99.3%	0	Variants: BfR-CA-11057-TF15687-11_R	Concatemer BfR-CA-11057 - UniAss	A -> G	MFS transporter CDS
G	196236	196236	1	A -> G	SNP (transition)	132	99.2%	0	Variants: BfR-CA-11057-TF15687-11_R	Concatemer BfR-CA-11057 - UniAss	I -> V	MFS transporter CDS
GATA	196256	196259	3	AGTT -> GATA	Substitution	136 -> 138	97.1%	0	Variants: BfR-CA-11057-TF15687-11_R	Concatemer BfR-CA-11057 - UniAss	QV -> QI	MFS transporter CDS
G	196271	196271	1	A -> G	SNP (transition)	129	97.7%	0	Variants: BfR-CA-11057-TF15687-11_R	Concatemer BfR-CA-11057 - UniAss		MFS transporter CDS
A	196274	196274	1	T -> A	SNP (transversion)	132	97.7%	0	Variants: BfR-CA-11057-TF15687-11_R	Concatemer BfR-CA-11057 - UniAss		MFS transporter CDS
GCTT	196278	196281	3	ACAC -> GCTT	Substitution	142 -> 145	96.6% -> 97.2%	0	Variants: BfR-CA-11057-TF15687-11_R	Concatemer BfR-CA-11057 - UniAss	TL -> AL	MFS transporter CDS
C	196286	196286	1	T -> C	SNP (transition)	145	100.0%	0	Variants: BfR-CA-11057-TF15687-11_R	Concatemer BfR-CA-11057 - UniAss		MFS transporter CDS
G	196289	196289	1	A -> G	SNP (transition)	141	98.6%	0	Variants: BfR-CA-11057-TF15687-11_R	Concatemer BfR-CA-11057 - UniAss		MFS transporter CDS
T	196292	196292	1	G -> T	SNP (transversion)	135	98.5%	0	Variants: BfR-CA-11057-TF15687-11_R	Concatemer BfR-CA-11057 - UniAss		MFS transporter CDS
T	196301	196301	1	C -> T	SNP (transition)	129	96.9%	0	Variants: BfR-CA-11057-TF15687-11_R	Concatemer BfR-CA-11057 - UniAss		MFS transporter CDS
A	196310	196310	1	G -> A	SNP (transition)	121	99.2%	0	Variants: BfR-CA-11057-TF15687-11_R	Concatemer BfR-CA-11057 - UniAss		MFS transporter CDS
T	196319	196319	1	A -> T	SNP (transversion)	143	99.3%	0	Variants: BfR-CA-11057-TF15687-11_R	Concatemer BfR-CA-11057 - UniAss	L -> F	MFS transporter CDS
A	196325	196325	1	G -> A	SNP (transition)	126	98.4%	0	Variants: BfR-CA-11057-TF15687-11_R	Concatemer BfR-CA-11057 - UniAss		MFS transporter CDS
C	196354	196354	1	T -> C	SNP (transition)	109	100.0%	0	Variants: BfR-CA-11057-TF15687-11_R	Concatemer BfR-CA-11057 - UniAss	V -> A	MFS transporter CDS
T	196360	196360	1	C -> T	SNP (transition)	108	100.0%	0	Variants: BfR-CA-11057-TF15687-11_R	Concatemer BfR-CA-11057 - UniAss	A -> V	MFS transporter CDS
TT	196372	196373	2	GC -> TT	Substitution	104 -> 105	98.1%	5.3e-302	Variants: BfR-CA-11057-TF15687-11_R	Concatemer BfR-CA-11057 - UniAss	C -> F	MFS transporter CDS
A	196376	196376	1	G -> A	SNP (transition)	105	98.1%	0	Variants: BfR-CA-11057-TF15687-11_R	Concatemer BfR-CA-11057 - UniAss		MFS transporter CDS
G	196397	196397	1	T -> G	SNP (transversion)	95	98.9%	3.8e-289	Variants: BfR-CA-11057-TF15687-11_R	Concatemer BfR-CA-11057 - UniAss	D -> E	MFS transporter CDS
TTG	196407	196409	2	CTT -> TTG	Substitution	95 -> 96	100.0%	2.5e-297	Variants: BfR-CA-11057-TF15687-11_R	Concatemer BfR-CA-11057 - UniAss		MFS transporter CDS
T	196412	196412	1	C -> T	SNP (transition)	97	99.0%	1.5e-266	Variants: BfR-CA-11057-TF15687-11_R	Concatemer BfR-CA-11057 - UniAss		MFS transporter CDS
GGTG	196415	196418	4	AACC -> GGTG	Substitution	99 -> 102	96.0% -> 96.1%	5.1e-286	Variants: BfR-CA-11057-TF15687-11_R	Concatemer BfR-CA-11057 - UniAss	LT -> LV	MFS transporter CDS
G	196427	196427	1	A -> G	SNP (transition)	116	98.3%	0	Variants: BfR-CA-11057-TF15687-11_R	Concatemer BfR-CA-11057 - UniAss		MFS transporter CDS
TCG	196431	196433	2	ACA -> TCG	Substitution	112	99.1%	0	Variants: BfR-CA-11057-TF15687-11_R	Concatemer BfR-CA-11057 - UniAss	T -> S	MFS transporter CDS
T	196435	196435	1	G -> T	SNP (transversion)	112	96.4%	3.9e-306	Variants: BfR-CA-11057-TF15687-11_R	Concatemer BfR-CA-11057 - UniAss	S -> I	MFS transporter CDS
G	196463	196463	1	C -> G	SNP (transversion)	100	99.0%	0	Variants: BfR-CA-11057-TF15687-11_R	Concatemer BfR-CA-11057 - UniAss		MFS transporter CDS
C	196466	196466	1	T -> C	SNP (transition)	97	99.0%	0	Variants: BfR-CA-11057-TF15687-11_R	Concatemer BfR-CA-11057 - UniAss		MFS transporter CDS
A	196469	196469	1	T -> A	SNP (transversion)	97	99.0%	9.7e-286	Variants: BfR-CA-11057-TF15687-11_R	Concatemer BfR-CA-11057 - UniAss		MFS transporter CDS
T	196523	196523	1	C -> T	SNP (transition)	115	98.3%	0	Variants: BfR-CA-11057-TF15687-11_R	Concatemer BfR-CA-11057 - UniAss		MFS transporter CDS
T	196529	196529	1	G -> T	SNP (transversion)	115	98.3%	0	Variants: BfR-CA-11057-TF15687-11_R	Concatemer BfR-CA-11057 - UniAss		MFS transporter CDS
T	196538	196538	1	C -> T	SNP (transition)	109	97.2%	8.3e-302	Variants: BfR-CA-11057-TF15687-11_R	Concatemer BfR-CA-11057 - UniAss		MFS transporter CDS
A	196547	196547	1	T -> A	SNP (transversion)	112	96.4%	3.9e-306	Variants: BfR-CA-11057-TF15687-11_R	Concatemer BfR-CA-11057 - UniAss		MFS transporter CDS
TT	196550	196551	2	CG -> TT	Substitution	115	96.5%	0	Variants: BfR-CA-11057-TF15687-11_R	Concatemer BfR-CA-11057 - UniAss	IA -> IS	MFS transporter CDS
C	196556	196556	1	A -> C	SNP (transversion)	118	97.5%	0	Variants: BfR-CA-11057-TF15687-11_R	Concatemer BfR-CA-11057 - UniAss		MFS transporter CDS
TA	196559	196560	2	GG -> TA	Substitution	144	97.2%	0	Variants: BfR-CA-11057-TF15687-11_R	Concatemer BfR-CA-11057 - UniAss	GV -> GI	MFS transporter CDS
G	196568	196568	1	T -> G	SNP (transversion)	123	97.6%	0	Variants: BfR-CA-11057-TF15687-11_R	Concatemer BfR-CA-11057 - UniAss		MFS transporter CDS
A	196571	196571	1	G -> A	SNP (transition)	120	96.7%	2e-294	Variants: BfR-CA-11057-TF15687-11_R	Concatemer BfR-CA-11057 - UniAss		MFS transporter CDS
CG	196574	196575	2	TA -> CG	Substitution	127	97.6%	0	Variants: BfR-CA-11057-TF15687-11_R	Concatemer BfR-CA-11057 - UniAss	LI -> LV	MFS transporter CDS
T	196586	196586	1	C -> T	SNP (transition)	131	99.2%	0	Variants: BfR-CA-11057-TF15687-11_R	Concatemer BfR-CA-11057 - UniAss		MFS transporter CDS
A	196592	196592	1	T -> A	SNP (transversion)	133	98.5%	0	Variants: BfR-CA-11057-TF15687-11_R	Concatemer BfR-CA-11057 - UniAss		MFS transporter CDS
G	196598	196598	1	T -> G	SNP (transversion)	129	98.4%	0	Variants: BfR-CA-11057-TF15687-11_R	Concatemer BfR-CA-11057 - UniAss		MFS transporter CDS
G	196600	196600	1	C -> G	SNP (transversion)	129	98.4%	0	Variants: BfR-CA-11057-TF15687-11_R	Concatemer BfR-CA-11057 - UniAss	T -> S	MFS transporter CDS
A	196603	196603	1	G -> A	SNP (transition)	120	99.2%	0	Variants: BfR-CA-11057-TF15687-11_R	Concatemer BfR-CA-11057 - UniAss	R -> K	MFS transporter CDS
AAT	196605	196607	3	GGC -> AAT	Substitution	118 -> 120	97.5%	0	Variants: BfR-CA-11057-TF15687-11_R	Concatemer BfR-CA-11057 - UniAss	G -> N	MFS transporter CDS
T	196628	196628	1	A -> T	SNP (transversion)	129	100.0%	0	Variants: BfR-CA-11057-TF15687-11_R	Concatemer BfR-CA-11057 - UniAss		MFS transporter CDS
T	196650	196650	1	C -> T	SNP (transition)	138	98.6%	0	Variants: BfR-CA-11057-TF15687-11_R	Concatemer BfR-CA-11057 - UniAss		MFS transporter CDS
G	196655	196655	1	T -> G	SNP (transversion)	138	98.6%	0	Variants: BfR-CA-11057-TF15687-11_R	Concatemer BfR-CA-11057 - UniAss		MFS transporter CDS
A	196661	196661	1	G -> A	SNP (transition)	138	98.6%	0	Variants: BfR-CA-11057-TF15687-11_R	Concatemer BfR-CA-11057 - UniAss		MFS transporter CDS
C	196673	196673	1	T -> C	SNP (transition)	136	98.5%	0	Variants: BfR-CA-11057-TF15687-11_R	Concatemer BfR-CA-11057 - UniAss		MFS transporter CDS
ATA	196680	196682	2	CTT -> ATA	Substitution	130 -> 132	96.9% -> 97.0%	0	Variants: BfR-CA-11057-TF15687-11_R	Concatemer BfR-CA-11057 - UniAss	L -> I	MFS transporter CDS
A	196688	196688	1	G -> A	SNP (transition)	127	98.4%	0	Variants: BfR-CA-11057-TF15687-11_R	Concatemer BfR-CA-11057 - UniAss		MFS transporter CDS
A	196700	196699	0	(A)3 -> (A)4	Insertion (tandem repeat)	130	83.8%	6.8e-292	Variants: BfR-CA-11057-TF15687-11_R	Concatemer BfR-CA-11057 - UniAss		MFS transporter CDS
A	196711	196711	1	G -> A	SNP (transition)	107	97.2%	2e-306	Variants: BfR-CA-11057-TF15687-11_R	Concatemer BfR-CA-11057 - UniAss	R -> H	MFS transporter CDS
G	196720	196720	1	A -> G	SNP (transition)	123	99.2%	0	Variants: BfR-CA-11057-TF15687-11_R	Concatemer BfR-CA-11057 - UniAss
T	196723	196723	1	C -> T	SNP (transition)	119	100.0%	0	Variants: BfR-CA-11057-TF15687-11_R	Concatemer BfR-CA-11057 - UniAss
A	196785	196785	1	G -> A	SNP (transition)	88	98.9%	1.4e-293	Variants: BfR-CA-11057-TF15687-11_R	Concatemer BfR-CA-11057 - UniAss		pvdE CDS
G	196791	196791	1	A -> G	SNP (transition)	88	100.0%	6.3e-299	Variants: BfR-CA-11057-TF15687-11_R	Concatemer BfR-CA-11057 - UniAss		pvdE CDS
A	196803	196803	1	T -> A	SNP (transversion)	91	100.0%	6.3e-291	Variants: BfR-CA-11057-TF15687-11_R	Concatemer BfR-CA-11057 - UniAss	F -> L	pvdE CDS
G	196806	196806	1	A -> G	SNP (transition)	92	100.0%	0	Variants: BfR-CA-11057-TF15687-11_R	Concatemer BfR-CA-11057 - UniAss		pvdE CDS
G	196809	196809	1	C -> G	SNP (transversion)	93	100.0%	0	Variants: BfR-CA-11057-TF15687-11_R	Concatemer BfR-CA-11057 - UniAss	F -> L	pvdE CDS
T	196812	196812	1	C -> T	SNP (transition)	98	99.0%	2e-298	Variants: BfR-CA-11057-TF15687-11_R	Concatemer BfR-CA-11057 - UniAss		pvdE CDS
C	196822	196822	1	A -> C	SNP (transversion)	108	100.0%	0	Variants: BfR-CA-11057-TF15687-11_R	Concatemer BfR-CA-11057 - UniAss	I -> L	pvdE CDS
A	196837	196837	1	T -> A	SNP (transversion)	123	100.0%	0	Variants: BfR-CA-11057-TF15687-11_R	Concatemer BfR-CA-11057 - UniAss	S -> T	pvdE CDS
C	196842	196842	1	T -> C	SNP (transition)	122	98.4%	0	Variants: BfR-CA-11057-TF15687-11_R	Concatemer BfR-CA-11057 - UniAss		pvdE CDS
T	196848	196848	1	A -> T	SNP (transversion)	130	100.0%	0	Variants: BfR-CA-11057-TF15687-11_R	Concatemer BfR-CA-11057 - UniAss		pvdE CDS
A	196851	196851	1	G -> A	SNP (transition)	132	98.5%	0	Variants: BfR-CA-11057-TF15687-11_R	Concatemer BfR-CA-11057 - UniAss		pvdE CDS
T	196860	196860	1	C -> T	SNP (transition)	124	99.2%	0	Variants: BfR-CA-11057-TF15687-11_R	Concatemer BfR-CA-11057 - UniAss		pvdE CDS
T	196863	196863	1	A -> T	SNP (transversion)	117	97.4%	0	Variants: BfR-CA-11057-TF15687-11_R	Concatemer BfR-CA-11057 - UniAss		pvdE CDS
T	196866	196866	1	C -> T	SNP (transition)	122	99.2%	0	Variants: BfR-CA-11057-TF15687-11_R	Concatemer BfR-CA-11057 - UniAss		pvdE CDS
G	196884	196884	1	A -> G	SNP (transition)	93	98.9%	5.9e-283	Variants: BfR-CA-11057-TF15687-11_R	Concatemer BfR-CA-11057 - UniAss		pvdE CDS
G	196894	196894	1	A -> G	SNP (transition)	104	100.0%	0	Variants: BfR-CA-11057-TF15687-11_R	Concatemer BfR-CA-11057 - UniAss	T -> A	pvdE CDS
C	196902	196902	1	T -> C	SNP (transition)	115	99.1%	0	Variants: BfR-CA-11057-TF15687-11_R	Concatemer BfR-CA-11057 - UniAss		pvdE CDS
T	196914	196914	1	A -> T	SNP (transversion)	113	99.1%	0	Variants: BfR-CA-11057-TF15687-11_R	Concatemer BfR-CA-11057 - UniAss	L -> F	pvdE CDS
T	196917	196917	1	C -> T	SNP (transition)	116	99.1%	0	Variants: BfR-CA-11057-TF15687-11_R	Concatemer BfR-CA-11057 - UniAss		pvdE CDS
T	196923	196923	1	C -> T	SNP (transition)	118	100.0%	0	Variants: BfR-CA-11057-TF15687-11_R	Concatemer BfR-CA-11057 - UniAss		pvdE CDS
T	196925	196925	1	C -> T	SNP (transition)	120	99.2%	0	Variants: BfR-CA-11057-TF15687-11_R	Concatemer BfR-CA-11057 - UniAss	A -> V	pvdE CDS
TTGATT	196933	196938	4	ATAGTA -> TTGATT	Substitution	114 -> 115	96.5% -> 97.4%	0	Variants: BfR-CA-11057-TF15687-11_R	Concatemer BfR-CA-11057 - UniAss	IV -> LI	pvdE CDS
ATA	196945	196947	2	CTT -> ATA	Substitution	114 -> 115	96.5%	0	Variants: BfR-CA-11057-TF15687-11_R	Concatemer BfR-CA-11057 - UniAss	L -> I	pvdE CDS
T	196950	196950	1	C -> T	SNP (transition)	120	100.0%	0	Variants: BfR-CA-11057-TF15687-11_R	Concatemer BfR-CA-11057 - UniAss		pvdE CDS
T	196962	196962	1	A -> T	SNP (transversion)	123	99.2%	0	Variants: BfR-CA-11057-TF15687-11_R	Concatemer BfR-CA-11057 - UniAss		pvdE CDS
ACTT	196965	196968	3	GTTA -> ACTT	Substitution	121 -> 126	95.9% -> 96.0%	0	Variants: BfR-CA-11057-TF15687-11_R	Concatemer BfR-CA-11057 - UniAss		pvdE CDS
CTT	196972	196974	2	TTA -> CTT	Substitution	113 -> 119	98.2% -> 98.3%	0	Variants: BfR-CA-11057-TF15687-11_R	Concatemer BfR-CA-11057 - UniAss		pvdE CDS
A	196978	196978	1	G -> A	SNP (transition)	109	99.1%	0	Variants: BfR-CA-11057-TF15687-11_R	Concatemer BfR-CA-11057 - UniAss	V -> I	pvdE CDS
A	196986	196986	1	T -> A	SNP (transversion)	109	100.0%	0	Variants: BfR-CA-11057-TF15687-11_R	Concatemer BfR-CA-11057 - UniAss		pvdE CDS
T	196995	196995	1	C -> T	SNP (transition)	100	100.0%	1e-299	Variants: BfR-CA-11057-TF15687-11_R	Concatemer BfR-CA-11057 - UniAss		pvdE CDS
A	197004	197004	1	G -> A	SNP (transition)	98	100.0%	1.6e-303	Variants: BfR-CA-11057-TF15687-11_R	Concatemer BfR-CA-11057 - UniAss		pvdE CDS
G	197013	197013	1	A -> G	SNP (transition)	106	100.0%	0	Variants: BfR-CA-11057-TF15687-11_R	Concatemer BfR-CA-11057 - UniAss		pvdE CDS
A	197019	197019	1	G -> A	SNP (transition)	113	100.0%	0	Variants: BfR-CA-11057-TF15687-11_R	Concatemer BfR-CA-11057 - UniAss		pvdE CDS
A	197130	197130	1	G -> A	SNP (transition)	125	99.2%	0	Variants: BfR-CA-11057-TF15687-11_R	Concatemer BfR-CA-11057 - UniAss		pvdE CDS
T	197791	197791	1	C -> T	SNP (transition)	117	100.0%	0	Variants: BfR-CA-11057-TF15687-11_R	Concatemer BfR-CA-11057 - UniAss	L -> F	pvdE CDS
C	199112	199112	1	T -> C	SNP (transition)	125	98.4%	0	Variants: BfR-CA-11057-TF15687-11_R	Concatemer BfR-CA-11057 - UniAss	N -> D	cgb CDS
T	199238	199238	1	C -> T	SNP (transition)	111	98.2%	0	Variants: BfR-CA-11057-TF15687-11_R	Concatemer BfR-CA-11057 - UniAss	V -> I	cgb CDS
A	199242	199242	1	G -> A	SNP (transition)	111	100.0%	0	Variants: BfR-CA-11057-TF15687-11_R	Concatemer BfR-CA-11057 - UniAss		cgb CDS
T	199248	199248	1	C -> T	SNP (transition)	114	99.1%	0	Variants: BfR-CA-11057-TF15687-11_R	Concatemer BfR-CA-11057 - UniAss		cgb CDS
T	199263	199263	1	C -> T	SNP (transition)	124	100.0%	0	Variants: BfR-CA-11057-TF15687-11_R	Concatemer BfR-CA-11057 - UniAss		cgb CDS
T	199266	199266	1	C -> T	SNP (transition)	123	98.4%	0	Variants: BfR-CA-11057-TF15687-11_R	Concatemer BfR-CA-11057 - UniAss		cgb CDS
A	199269	199269	1	G -> A	SNP (transition)	123	100.0%	0	Variants: BfR-CA-11057-TF15687-11_R	Concatemer BfR-CA-11057 - UniAss		cgb CDS
A	199284	199284	1	T -> A	SNP (transversion)	122	99.2%	0	Variants: BfR-CA-11057-TF15687-11_R	Concatemer BfR-CA-11057 - UniAss		cgb CDS
C	199287	199287	1	T -> C	SNP (transition)	120	99.2%	0	Variants: BfR-CA-11057-TF15687-11_R	Concatemer BfR-CA-11057 - UniAss		cgb CDS
A	199290	199290	1	G -> A	SNP (transition)	120	98.3%	0	Variants: BfR-CA-11057-TF15687-11_R	Concatemer BfR-CA-11057 - UniAss		cgb CDS
T	200253	200253	1	C -> T	SNP (transition)	110	97.3%	0	Variants: BfR-CA-11057-TF15687-11_R	Concatemer BfR-CA-11057 - UniAss		glcD CDS
C	200417	200417	1	A -> C	SNP (transversion)	135	99.3%	0	Variants: BfR-CA-11057-TF15687-11_R	Concatemer BfR-CA-11057 - UniAss	N -> T	glcD CDS
C	200506	200506	1	G -> C	SNP (transversion)	158	100.0%	0	Variants: BfR-CA-11057-TF15687-11_R	Concatemer BfR-CA-11057 - UniAss	V -> L	glcD CDS
C	200967	200967	1	T -> C	SNP (transition)	134	98.5%	0	Variants: BfR-CA-11057-TF15687-11_R	Concatemer BfR-CA-11057 - UniAss		glcD CDS
A	201208	201208	1	G -> A	SNP (transition)	143	98.6%	0	Variants: BfR-CA-11057-TF15687-11_R	Concatemer BfR-CA-11057 - UniAss	D -> N	glcD CDS
G	201287	201287	1	A -> G	SNP (transition)	147	100.0%	0	Variants: BfR-CA-11057-TF15687-11_R	Concatemer BfR-CA-11057 - UniAss	E -> G	glcD CDS
T	202059	202059	1	C -> T	SNP (transition)	149	99.3%	0	Variants: BfR-CA-11057-TF15687-11_R	Concatemer BfR-CA-11057 - UniAss		glcD CDS
A	202570	202570	1	G -> A	SNP (transition)	120	97.5%	0	Variants: BfR-CA-11057-TF15687-11_R	Concatemer BfR-CA-11057 - UniAss		ABC transporter substrate-binding protein CDS
T	202974	202974	1	C -> T	SNP (transition)	113	99.1%	0	Variants: BfR-CA-11057-TF15687-11_R	Concatemer BfR-CA-11057 - UniAss	T -> I	ABC transporter substrate-binding protein CDS
G	203404	203404	1	C -> G	SNP (transversion)	98	99.0%	1.2e-259	Variants: BfR-CA-11057-TF15687-11_R	Concatemer BfR-CA-11057 - UniAss		ABC transporter substrate-binding protein CDS
A	203407	203407	1	G -> A	SNP (transition)	98	100.0%	4e-274	Variants: BfR-CA-11057-TF15687-11_R	Concatemer BfR-CA-11057 - UniAss		ABC transporter substrate-binding protein CDS
GCG	203429	203431	2	ACT -> GCG	Substitution	94 -> 95	98.9% -> 100.0%	2.4e-270	Variants: BfR-CA-11057-TF15687-11_R	Concatemer BfR-CA-11057 - UniAss	T -> A	ABC transporter substrate-binding protein CDS
C	203437	203437	1	T -> C	SNP (transition)	107	100.0%	0	Variants: BfR-CA-11057-TF15687-11_R	Concatemer BfR-CA-11057 - UniAss		ABC transporter substrate-binding protein CDS
T	203447	203447	1	C -> T	SNP (transition)	109	98.2%	0	Variants: BfR-CA-11057-TF15687-11_R	Concatemer BfR-CA-11057 - UniAss		ABC transporter substrate-binding protein CDS
A	203455	203455	1	G -> A	SNP (transition)	99	97.0%	1.6e-282	Variants: BfR-CA-11057-TF15687-11_R	Concatemer BfR-CA-11057 - UniAss		ABC transporter substrate-binding protein CDS
A	203461	203461	1	G -> A	SNP (transition)	98	95.9%	3.6e-275	Variants: BfR-CA-11057-TF15687-11_R	Concatemer BfR-CA-11057 - UniAss		ABC transporter substrate-binding protein CDS
T	203464	203464	1	A -> T	SNP (transversion)	98	100.0%	1e-293	Variants: BfR-CA-11057-TF15687-11_R	Concatemer BfR-CA-11057 - UniAss		ABC transporter substrate-binding protein CDS
A	203482	203482	1	G -> A	SNP (transition)	93	97.8%	5.4e-260	Variants: BfR-CA-11057-TF15687-11_R	Concatemer BfR-CA-11057 - UniAss		ABC transporter substrate-binding protein CDS
G	203487	203487	1	A -> G	SNP (transition)	94	98.9%	2.4e-295	Variants: BfR-CA-11057-TF15687-11_R	Concatemer BfR-CA-11057 - UniAss	K -> R	ABC transporter substrate-binding protein CDS
A	203497	203497	1	G -> A	SNP (transition)	96	96.9%	1.8e-301	Variants: BfR-CA-11057-TF15687-11_R	Concatemer BfR-CA-11057 - UniAss		ABC transporter substrate-binding protein CDS
G	203501	203501	1	A -> G	SNP (transition)	99	100.0%	0	Variants: BfR-CA-11057-TF15687-11_R	Concatemer BfR-CA-11057 - UniAss	I -> V	ABC transporter substrate-binding protein CDS
AGC	203504	203506	3	GCT -> AGC	Substitution	101 -> 105	98.0% -> 98.1%	1e-277	Variants: BfR-CA-11057-TF15687-11_R	Concatemer BfR-CA-11057 - UniAss	A -> S	ABC transporter substrate-binding protein CDS
G	203512	203512	1	T -> G	SNP (transversion)	103	99.0%	0	Variants: BfR-CA-11057-TF15687-11_R	Concatemer BfR-CA-11057 - UniAss		ABC transporter substrate-binding protein CDS
G	203515	203515	1	A -> G	SNP (transition)	106	99.1%	0	Variants: BfR-CA-11057-TF15687-11_R	Concatemer BfR-CA-11057 - UniAss		ABC transporter substrate-binding protein CDS
T	203518	203518	1	A -> T	SNP (transversion)	106	98.1%	0	Variants: BfR-CA-11057-TF15687-11_R	Concatemer BfR-CA-11057 - UniAss		ABC transporter substrate-binding protein CDS
A	203521	203521	1	G -> A	SNP (transition)	103	100.0%	7.9e-278	Variants: BfR-CA-11057-TF15687-11_R	Concatemer BfR-CA-11057 - UniAss		ABC transporter substrate-binding protein CDS
T	203527	203527	1	G -> T	SNP (transversion)	101	98.0%	0	Variants: BfR-CA-11057-TF15687-11_R	Concatemer BfR-CA-11057 - UniAss		ABC transporter substrate-binding protein CDS
A	203530	203530	1	C -> A	SNP (transversion)	101	97.0%	1.7e-288	Variants: BfR-CA-11057-TF15687-11_R	Concatemer BfR-CA-11057 - UniAss		ABC transporter substrate-binding protein CDS
ATA	203564	203566	2	GTG -> ATA	Substitution	110 -> 112	97.3% -> 98.2%	0	Variants: BfR-CA-11057-TF15687-11_R	Concatemer BfR-CA-11057 - UniAss	V -> I	ABC transporter substrate-binding protein CDS
C	203569	203569	1	T -> C	SNP (transition)	116	100.0%	0	Variants: BfR-CA-11057-TF15687-11_R	Concatemer BfR-CA-11057 - UniAss		ABC transporter substrate-binding protein CDS
C	203599	203599	1	T -> C	SNP (transition)	102	100.0%	0	Variants: BfR-CA-11057-TF15687-11_R	Concatemer BfR-CA-11057 - UniAss		ABC transporter substrate-binding protein CDS
T	203602	203602	1	C -> T	SNP (transition)	111	99.1%	0	Variants: BfR-CA-11057-TF15687-11_R	Concatemer BfR-CA-11057 - UniAss		ABC transporter substrate-binding protein CDS
G	203608	203608	1	A -> G	SNP (transition)	113	99.1%	0	Variants: BfR-CA-11057-TF15687-11_R	Concatemer BfR-CA-11057 - UniAss		ABC transporter substrate-binding protein CDS
A	203611	203611	1	G -> A	SNP (transition)	108	100.0%	0	Variants: BfR-CA-11057-TF15687-11_R	Concatemer BfR-CA-11057 - UniAss		ABC transporter substrate-binding protein CDS
G	203642	203642	1	A -> G	SNP (transition)	121	99.2%	0	Variants: BfR-CA-11057-TF15687-11_R	Concatemer BfR-CA-11057 - UniAss	N -> D	ABC transporter substrate-binding protein CDS
A	203662	203662	1	G -> A	SNP (transition)	122	99.2%	0	Variants: BfR-CA-11057-TF15687-11_R	Concatemer BfR-CA-11057 - UniAss		ABC transporter substrate-binding protein CDS
A	203680	203680	1	G -> A	SNP (transition)	121	99.2%	0	Variants: BfR-CA-11057-TF15687-11_R	Concatemer BfR-CA-11057 - UniAss		ABC transporter substrate-binding protein CDS
G	203683	203683	1	A -> G	SNP (transition)	129	99.2%	0	Variants: BfR-CA-11057-TF15687-11_R	Concatemer BfR-CA-11057 - UniAss		ABC transporter substrate-binding protein CDS
G	203695	203695	1	A -> G	SNP (transition)	128	100.0%	0	Variants: BfR-CA-11057-TF15687-11_R	Concatemer BfR-CA-11057 - UniAss		ABC transporter substrate-binding protein CDS
A	203704	203704	1	T -> A	SNP (transversion)	125	99.2%	0	Variants: BfR-CA-11057-TF15687-11_R	Concatemer BfR-CA-11057 - UniAss		ABC transporter substrate-binding protein CDS
C	203715	203715	1	T -> C	SNP (transition)	131	97.7%	0	Variants: BfR-CA-11057-TF15687-11_R	Concatemer BfR-CA-11057 - UniAss	L -> S	ABC transporter substrate-binding protein CDS
A	203722	203722	1	G -> A	SNP (transition)	134	100.0%	0	Variants: BfR-CA-11057-TF15687-11_R	Concatemer BfR-CA-11057 - UniAss		ABC transporter substrate-binding protein CDS
GAGA	203728	203731	3	ACGC -> GAGA	Substitution	120 -> 123	98.3% -> 98.4%	0	Variants: BfR-CA-11057-TF15687-11_R	Concatemer BfR-CA-11057 - UniAss		ABC transporter substrate-binding protein CDS
A	203737	203737	1	G -> A	SNP (transition)	124	99.2%	0	Variants: BfR-CA-11057-TF15687-11_R	Concatemer BfR-CA-11057 - UniAss		ABC transporter substrate-binding protein CDS
T	203749	203749	1	A -> T	SNP (transversion)	135	97.8%	0	Variants: BfR-CA-11057-TF15687-11_R	Concatemer BfR-CA-11057 - UniAss	E -> D	ABC transporter substrate-binding protein CDS
A	203755	203755	1	T -> A	SNP (transversion)	126	96.0%	0	Variants: BfR-CA-11057-TF15687-11_R	Concatemer BfR-CA-11057 - UniAss		ABC transporter substrate-binding protein CDS
CTTGGCC	203788	203794	5	TCTAACT -> CTTGGCC	Substitution	132 -> 134	98.5%	0	Variants: BfR-CA-11057-TF15687-11_R	Concatemer BfR-CA-11057 - UniAss	FLT -> FLA	ABC transporter substrate-binding protein CDS
T	203809	203809	1	C -> T	SNP (transition)	121	100.0%	0	Variants: BfR-CA-11057-TF15687-11_R	Concatemer BfR-CA-11057 - UniAss		ABC transporter substrate-binding protein CDS
G	203812	203812	1	A -> G	SNP (transition)	122	100.0%	0	Variants: BfR-CA-11057-TF15687-11_R	Concatemer BfR-CA-11057 - UniAss		ABC transporter substrate-binding protein CDS
AAAGATTTAAAA	203822	203833	9	GCTAAACTTGAG -> AAAGATTTAAAA	Substitution	111 -> 123	95.9% -> 96.7%	0	Variants: BfR-CA-11057-TF15687-11_R	Concatemer BfR-CA-11057 - UniAss	AKLE -> KDLK	ABC transporter substrate-binding protein CDS
ATC	203837	203839	2	GTT -> ATC	Substitution	108 -> 110	100.0%	0	Variants: BfR-CA-11057-TF15687-11_R	Concatemer BfR-CA-11057 - UniAss	V -> I	ABC transporter substrate-binding protein CDS
A	203843	203843	1	G -> A	SNP (transition)	112	100.0%	0	Variants: BfR-CA-11057-TF15687-11_R	Concatemer BfR-CA-11057 - UniAss	A -> T	ABC transporter substrate-binding protein CDS
G	203848	203848	1	A -> G	SNP (transition)	117	100.0%	0	Variants: BfR-CA-11057-TF15687-11_R	Concatemer BfR-CA-11057 - UniAss		ABC transporter substrate-binding protein CDS
C	203850	203850	1	A -> C	SNP (transversion)	136	100.0%	0	Variants: BfR-CA-11057-TF15687-11_R	Concatemer BfR-CA-11057 - UniAss	N -> T	ABC transporter substrate-binding protein CDS
T	203857	203857	1	C -> T	SNP (transition)	133	99.2%	0	Variants: BfR-CA-11057-TF15687-11_R	Concatemer BfR-CA-11057 - UniAss		ABC transporter substrate-binding protein CDS
C	203863	203863	1	T -> C	SNP (transition)	135	100.0%	0	Variants: BfR-CA-11057-TF15687-11_R	Concatemer BfR-CA-11057 - UniAss		ABC transporter substrate-binding protein CDS
G	203869	203869	1	A -> G	SNP (transition)	130	99.2%	0	Variants: BfR-CA-11057-TF15687-11_R	Concatemer BfR-CA-11057 - UniAss		ABC transporter substrate-binding protein CDS
G	203885	203885	1	A -> G	SNP (transition)	134	100.0%	0	Variants: BfR-CA-11057-TF15687-11_R	Concatemer BfR-CA-11057 - UniAss	I -> V	ABC transporter substrate-binding protein CDS
T	203903	203907	5	AAATA -> T	Deletion	128 -> 139	99.2% -> 99.3%	2.5e-264	Variants: BfR-CA-11057-TF15687-11_R	Concatemer BfR-CA-11057 - UniAss		ABC transporter substrate-binding protein CDS
C	203938	203938	1	T -> C	SNP (transition)	135	97.0%	0	Variants: BfR-CA-11057-TF15687-11_R	Concatemer BfR-CA-11057 - UniAss		Peptide ABC-transport system permease protein CDS
A	203941	203941	1	C -> A	SNP (transversion)	133	98.5%	0	Variants: BfR-CA-11057-TF15687-11_R	Concatemer BfR-CA-11057 - UniAss		Peptide ABC-transport system permease protein CDS
T	203965	203965	1	C -> T	SNP (transition)	140	99.3%	0	Variants: BfR-CA-11057-TF15687-11_R	Concatemer BfR-CA-11057 - UniAss		Peptide ABC-transport system permease protein CDS
A	203974	203974	1	G -> A	SNP (transition)	143	99.3%	0	Variants: BfR-CA-11057-TF15687-11_R	Concatemer BfR-CA-11057 - UniAss		Peptide ABC-transport system permease protein CDS
C	203992	203992	1	T -> C	SNP (transition)	145	100.0%	0	Variants: BfR-CA-11057-TF15687-11_R	Concatemer BfR-CA-11057 - UniAss		Peptide ABC-transport system permease protein CDS
A	203996	203996	1	G -> A	SNP (transition)	159	98.7%	0	Variants: BfR-CA-11057-TF15687-11_R	Concatemer BfR-CA-11057 - UniAss	V -> I	Peptide ABC-transport system permease protein CDS
T	204001	204001	1	G -> T	SNP (transversion)	156	100.0%	0	Variants: BfR-CA-11057-TF15687-11_R	Concatemer BfR-CA-11057 - UniAss		Peptide ABC-transport system permease protein CDS
T	204007	204007	1	A -> T	SNP (transversion)	142	100.0%	0	Variants: BfR-CA-11057-TF15687-11_R	Concatemer BfR-CA-11057 - UniAss		Peptide ABC-transport system permease protein CDS
GG	204011	204012	2	AA -> GG	Substitution	139 -> 140	98.6%	0	Variants: BfR-CA-11057-TF15687-11_R	Concatemer BfR-CA-11057 - UniAss	K -> G	Peptide ABC-transport system permease protein CDS
T	204016	204016	1	C -> T	SNP (transition)	142	100.0%	0	Variants: BfR-CA-11057-TF15687-11_R	Concatemer BfR-CA-11057 - UniAss		Peptide ABC-transport system permease protein CDS
A	204022	204022	1	T -> A	SNP (transversion)	139	99.3%	0	Variants: BfR-CA-11057-TF15687-11_R	Concatemer BfR-CA-11057 - UniAss		Peptide ABC-transport system permease protein CDS
T	204028	204028	1	C -> T	SNP (transition)	143	99.3%	0	Variants: BfR-CA-11057-TF15687-11_R	Concatemer BfR-CA-11057 - UniAss		Peptide ABC-transport system permease protein CDS
A	204031	204031	1	G -> A	SNP (transition)	143	99.3%	0	Variants: BfR-CA-11057-TF15687-11_R	Concatemer BfR-CA-11057 - UniAss		Peptide ABC-transport system permease protein CDS
T	204037	204037	1	G -> T	SNP (transversion)	142	100.0%	0	Variants: BfR-CA-11057-TF15687-11_R	Concatemer BfR-CA-11057 - UniAss	L -> F	Peptide ABC-transport system permease protein CDS
CAA	204053	204055	3	GCC -> CAA	Substitution	119 -> 120	98.3%	0	Variants: BfR-CA-11057-TF15687-11_R	Concatemer BfR-CA-11057 - UniAss	A -> Q	Peptide ABC-transport system permease protein CDS
T	204076	204076	1	C -> T	SNP (transition)	136	99.3%	0	Variants: BfR-CA-11057-TF15687-11_R	Concatemer BfR-CA-11057 - UniAss		Peptide ABC-transport system permease protein CDS
A	204092	204092	1	C -> A	SNP (transversion)	153	100.0%	0	Variants: BfR-CA-11057-TF15687-11_R	Concatemer BfR-CA-11057 - UniAss	Q -> K	Peptide ABC-transport system permease protein CDS
A	204121	204121	1	G -> A	SNP (transition)	157	99.4%	0	Variants: BfR-CA-11057-TF15687-11_R	Concatemer BfR-CA-11057 - UniAss		Peptide ABC-transport system permease protein CDS
GGGA	204127	204130	3	AAGT -> GGGA	Substitution	159 -> 160	99.4%	0	Variants: BfR-CA-11057-TF15687-11_R	Concatemer BfR-CA-11057 - UniAss	LS -> LG	Peptide ABC-transport system permease protein CDS
C	204145	204145	1	T -> C	SNP (transition)	129	100.0%	0	Variants: BfR-CA-11057-TF15687-11_R	Concatemer BfR-CA-11057 - UniAss		Peptide ABC-transport system permease protein CDS
A	204148	204148	1	G -> A	SNP (transition)	128	100.0%	0	Variants: BfR-CA-11057-TF15687-11_R	Concatemer BfR-CA-11057 - UniAss		Peptide ABC-transport system permease protein CDS
T	204166	204166	1	C -> T	SNP (transition)	137	100.0%	0	Variants: BfR-CA-11057-TF15687-11_R	Concatemer BfR-CA-11057 - UniAss		Peptide ABC-transport system permease protein CDS
A	204169	204169	1	T -> A	SNP (transversion)	137	99.3%	0	Variants: BfR-CA-11057-TF15687-11_R	Concatemer BfR-CA-11057 - UniAss		Peptide ABC-transport system permease protein CDS
A	204178	204178	1	G -> A	SNP (transition)	138	99.3%	0	Variants: BfR-CA-11057-TF15687-11_R	Concatemer BfR-CA-11057 - UniAss		Peptide ABC-transport system permease protein CDS
TTTT	204181	204184	4	GGCA -> TTTT	Substitution	138	99.3%	0	Variants: BfR-CA-11057-TF15687-11_R	Concatemer BfR-CA-11057 - UniAss	MA -> IF	Peptide ABC-transport system permease protein CDS
T	204190	204190	1	C -> T	SNP (transition)	138	100.0%	0	Variants: BfR-CA-11057-TF15687-11_R	Concatemer BfR-CA-11057 - UniAss		Peptide ABC-transport system permease protein CDS
T	204193	204193	1	G -> T	SNP (transversion)	138	99.3%	0	Variants: BfR-CA-11057-TF15687-11_R	Concatemer BfR-CA-11057 - UniAss	L -> F	Peptide ABC-transport system permease protein CDS
GG	204199	204200	2	AA -> GG	Substitution	137	100.0%	0	Variants: BfR-CA-11057-TF15687-11_R	Concatemer BfR-CA-11057 - UniAss	LS -> LG	Peptide ABC-transport system permease protein CDS
TTT	204203	204205	2	CTA -> TTT	Substitution	136	98.5%	0	Variants: BfR-CA-11057-TF15687-11_R	Concatemer BfR-CA-11057 - UniAss	L -> F	Peptide ABC-transport system permease protein CDS
A	204215	204215	1	G -> A	SNP (transition)	140	98.6%	0	Variants: BfR-CA-11057-TF15687-11_R	Concatemer BfR-CA-11057 - UniAss	V -> M	Peptide ABC-transport system permease protein CDS
A	204223	204223	1	G -> A	SNP (transition)	112	100.0%	0	Variants: BfR-CA-11057-TF15687-11_R	Concatemer BfR-CA-11057 - UniAss		Peptide ABC-transport system permease protein CDS
T	204427	204427	1	A -> T	SNP (transversion)	114	100.0%	0	Variants: BfR-CA-11057-TF15687-11_R	Concatemer BfR-CA-11057 - UniAss	L -> F	Peptide ABC-transport system permease protein CDS
C	204430	204430	1	T -> C	SNP (transition)	112	99.1%	0	Variants: BfR-CA-11057-TF15687-11_R	Concatemer BfR-CA-11057 - UniAss		Peptide ABC-transport system permease protein CDS
C	204433	204433	1	T -> C	SNP (transition)	112	99.1%	0	Variants: BfR-CA-11057-TF15687-11_R	Concatemer BfR-CA-11057 - UniAss		Peptide ABC-transport system permease protein CDS
AAA	204437	204439	2	GAG -> AAA	Substitution	113	99.1%	0	Variants: BfR-CA-11057-TF15687-11_R	Concatemer BfR-CA-11057 - UniAss	E -> K	Peptide ABC-transport system permease protein CDS
CTT	204443	204445	2	TTG -> CTT	Substitution	95 -> 96	98.9% -> 99.0%	1.6e-300	Variants: BfR-CA-11057-TF15687-11_R	Concatemer BfR-CA-11057 - UniAss		Peptide ABC-transport system permease protein CDS
C	207571	207571	1	T -> C	SNP (transition)	89	98.9%	1.4e-270	Variants: BfR-CA-11057-TF15687-11_R	Concatemer BfR-CA-11057 - UniAss		nuoB CDS
T	208094	208094	1	C -> T	SNP (transition)	154	98.7%	0	Variants: BfR-CA-11057-TF15687-11_R	Concatemer BfR-CA-11057 - UniAss	A -> V	nuoC CDS
AGA	209123	209125	2	CGC -> AGA	Substitution	107 -> 109	99.1%	0	Variants: BfR-CA-11057-TF15687-11_R	Concatemer BfR-CA-11057 - UniAss		nuoD CDS
GCTT	209140	209143	3	ATTA -> GCTT	Substitution	127 -> 129	100.0%	0	Variants: BfR-CA-11057-TF15687-11_R	Concatemer BfR-CA-11057 - UniAss		nuoD CDS
T	209146	209146	1	C -> T	SNP (transition)	125	100.0%	0	Variants: BfR-CA-11057-TF15687-11_R	Concatemer BfR-CA-11057 - UniAss		nuoD CDS
C	209149	209149	1	T -> C	SNP (transition)	122	100.0%	0	Variants: BfR-CA-11057-TF15687-11_R	Concatemer BfR-CA-11057 - UniAss		nuoD CDS
G	209153	209153	1	A -> G	SNP (transition)	120	100.0%	0	Variants: BfR-CA-11057-TF15687-11_R	Concatemer BfR-CA-11057 - UniAss	T -> A	nuoD CDS
A	209176	209176	1	T -> A	SNP (transversion)	137	97.8%	0	Variants: BfR-CA-11057-TF15687-11_R	Concatemer BfR-CA-11057 - UniAss		nuoD CDS
C	209182	209182	1	T -> C	SNP (transition)	126	99.2%	0	Variants: BfR-CA-11057-TF15687-11_R	Concatemer BfR-CA-11057 - UniAss		nuoD CDS
A	209185	209185	1	G -> A	SNP (transition)	126	97.6%	0	Variants: BfR-CA-11057-TF15687-11_R	Concatemer BfR-CA-11057 - UniAss		nuoD CDS
G	209197	209197	1	T -> G	SNP (transversion)	127	100.0%	0	Variants: BfR-CA-11057-TF15687-11_R	Concatemer BfR-CA-11057 - UniAss		nuoD CDS
A	209209	209209	1	G -> A	SNP (transition)	128	100.0%	0	Variants: BfR-CA-11057-TF15687-11_R	Concatemer BfR-CA-11057 - UniAss		nuoD CDS
G	209215	209215	1	A -> G	SNP (transition)	128	100.0%	0	Variants: BfR-CA-11057-TF15687-11_R	Concatemer BfR-CA-11057 - UniAss		nuoD CDS
T	209218	209218	1	C -> T	SNP (transition)	126	99.2%	0	Variants: BfR-CA-11057-TF15687-11_R	Concatemer BfR-CA-11057 - UniAss		nuoD CDS
C	209233	209233	1	A -> C	SNP (transversion)	127	98.4%	0	Variants: BfR-CA-11057-TF15687-11_R	Concatemer BfR-CA-11057 - UniAss		nuoD CDS
G	209236	209236	1	A -> G	SNP (transition)	127	97.6%	0	Variants: BfR-CA-11057-TF15687-11_R	Concatemer BfR-CA-11057 - UniAss		nuoD CDS
A	209260	209260	1	G -> A	SNP (transition)	113	100.0%	0	Variants: BfR-CA-11057-TF15687-11_R	Concatemer BfR-CA-11057 - UniAss		nuoD CDS
A	209269	209269	1	T -> A	SNP (transversion)	112	99.1%	0	Variants: BfR-CA-11057-TF15687-11_R	Concatemer BfR-CA-11057 - UniAss		nuoD CDS
A	209275	209275	1	G -> A	SNP (transition)	119	100.0%	0	Variants: BfR-CA-11057-TF15687-11_R	Concatemer BfR-CA-11057 - UniAss		nuoD CDS
T	209302	209302	1	C -> T	SNP (transition)	119	96.6%	0	Variants: BfR-CA-11057-TF15687-11_R	Concatemer BfR-CA-11057 - UniAss		nuoD CDS
A	209305	209305	1	G -> A	SNP (transition)	122	100.0%	0	Variants: BfR-CA-11057-TF15687-11_R	Concatemer BfR-CA-11057 - UniAss		nuoD CDS
A	209566	209566	1	G -> A	SNP (transition)	161	98.8%	0	Variants: BfR-CA-11057-TF15687-11_R	Concatemer BfR-CA-11057 - UniAss		nuoD CDS
A	209704	209704	1	G -> A	SNP (transition)	146	98.6%	0	Variants: BfR-CA-11057-TF15687-11_R	Concatemer BfR-CA-11057 - UniAss		nuoD CDS
C	209710	209710	1	A -> C	SNP (transversion)	127	99.2%	0	Variants: BfR-CA-11057-TF15687-11_R	Concatemer BfR-CA-11057 - UniAss		nuoD CDS
CAG	209713	209715	3	TGC -> CAG	Substitution	116 -> 124	99.1% -> 99.2%	0	Variants: BfR-CA-11057-TF15687-11_R	Concatemer BfR-CA-11057 - UniAss	SA -> SS	nuoD CDS
A	209722	209722	1	G -> A	SNP (transition)	116	96.6%	0	Variants: BfR-CA-11057-TF15687-11_R	Concatemer BfR-CA-11057 - UniAss		nuoD CDS
G	209725	209725	1	A -> G	SNP (transition)	118	97.5%	0	Variants: BfR-CA-11057-TF15687-11_R	Concatemer BfR-CA-11057 - UniAss		nuoD CDS
A	209740	209740	1	G -> A	SNP (transition)	126	97.6%	0	Variants: BfR-CA-11057-TF15687-11_R	Concatemer BfR-CA-11057 - UniAss		nuoD CDS
GCTT	209767	209770	3	TTTA -> GCTT	Substitution	135 -> 136	98.5%	0	Variants: BfR-CA-11057-TF15687-11_R	Concatemer BfR-CA-11057 - UniAss		nuoD CDS
A	209773	209773	1	C -> A	SNP (transversion)	137	99.3%	0	Variants: BfR-CA-11057-TF15687-11_R	Concatemer BfR-CA-11057 - UniAss		nuoD CDS
T	209791	209791	1	C -> T	SNP (transition)	130	98.5%	0	Variants: BfR-CA-11057-TF15687-11_R	Concatemer BfR-CA-11057 - UniAss		nuoD CDS
A	209794	209794	1	T -> A	SNP (transversion)	134	95.5%	0	Variants: BfR-CA-11057-TF15687-11_R	Concatemer BfR-CA-11057 - UniAss		nuoD CDS
G	209797	209797	1	A -> G	SNP (transition)	135	97.0%	0	Variants: BfR-CA-11057-TF15687-11_R	Concatemer BfR-CA-11057 - UniAss		nuoD CDS
T	209800	209800	1	C -> T	SNP (transition)	133	97.7%	0	Variants: BfR-CA-11057-TF15687-11_R	Concatemer BfR-CA-11057 - UniAss		nuoD CDS
A	209815	209815	1	T -> A	SNP (transversion)	123	99.2%	0	Variants: BfR-CA-11057-TF15687-11_R	Concatemer BfR-CA-11057 - UniAss		nuoD CDS
T	209827	209827	1	A -> T	SNP (transversion)	131	100.0%	0	Variants: BfR-CA-11057-TF15687-11_R	Concatemer BfR-CA-11057 - UniAss		nuoD CDS
G	209830	209830	1	A -> G	SNP (transition)	133	100.0%	0	Variants: BfR-CA-11057-TF15687-11_R	Concatemer BfR-CA-11057 - UniAss		nuoD CDS
G	209917	209917	1	A -> G	SNP (transition)	104	100.0%	0	Variants: BfR-CA-11057-TF15687-11_R	Concatemer BfR-CA-11057 - UniAss		nuoD CDS
A	209938	209938	1	G -> A	SNP (transition)	105	98.1%	0	Variants: BfR-CA-11057-TF15687-11_R	Concatemer BfR-CA-11057 - UniAss		nuoD CDS
T	209941	209941	1	G -> T	SNP (transversion)	102	100.0%	1e-305	Variants: BfR-CA-11057-TF15687-11_R	Concatemer BfR-CA-11057 - UniAss		nuoD CDS
A	209950	209950	1	G -> A	SNP (transition)	109	99.1%	0	Variants: BfR-CA-11057-TF15687-11_R	Concatemer BfR-CA-11057 - UniAss		nuoD CDS
A	209962	209962	1	G -> A	SNP (transition)	108	97.2%	0	Variants: BfR-CA-11057-TF15687-11_R	Concatemer BfR-CA-11057 - UniAss		nuoD CDS
A	210266	210266	1	G -> A	SNP (transition)	118	99.2%	0	Variants: BfR-CA-11057-TF15687-11_R	Concatemer BfR-CA-11057 - UniAss	M -> I	hypothetical protein CDS
C	211030	211030	1	T -> C	SNP (transition)	120	100.0%	0	Variants: BfR-CA-11057-TF15687-11_R	Concatemer BfR-CA-11057 - UniAss		nuoG CDS
T	211186	211186	1	C -> T	SNP (transition)	137	99.3%	0	Variants: BfR-CA-11057-TF15687-11_R	Concatemer BfR-CA-11057 - UniAss		nuoG CDS
G	211207	211207	1	A -> G	SNP (transition)	116	99.1%	0	Variants: BfR-CA-11057-TF15687-11_R	Concatemer BfR-CA-11057 - UniAss		nuoG CDS
T	211213	211213	1	C -> T	SNP (transition)	123	99.2%	0	Variants: BfR-CA-11057-TF15687-11_R	Concatemer BfR-CA-11057 - UniAss		nuoG CDS
T	211225	211225	1	C -> T	SNP (transition)	128	98.4%	0	Variants: BfR-CA-11057-TF15687-11_R	Concatemer BfR-CA-11057 - UniAss		nuoG CDS
A	211228	211228	1	G -> A	SNP (transition)	125	99.2%	0	Variants: BfR-CA-11057-TF15687-11_R	Concatemer BfR-CA-11057 - UniAss		nuoG CDS
C	211252	211252	1	T -> C	SNP (transition)	132	100.0%	0	Variants: BfR-CA-11057-TF15687-11_R	Concatemer BfR-CA-11057 - UniAss		nuoG CDS
T	211291	211291	1	C -> T	SNP (transition)	127	99.2%	0	Variants: BfR-CA-11057-TF15687-11_R	Concatemer BfR-CA-11057 - UniAss		nuoG CDS
G	211294	211294	1	A -> G	SNP (transition)	140	98.6%	0	Variants: BfR-CA-11057-TF15687-11_R	Concatemer BfR-CA-11057 - UniAss		nuoG CDS
A	211351	211351	1	G -> A	SNP (transition)	133	100.0%	0	Variants: BfR-CA-11057-TF15687-11_R	Concatemer BfR-CA-11057 - UniAss		nuoG CDS
C	211363	211363	1	T -> C	SNP (transition)	118	100.0%	0	Variants: BfR-CA-11057-TF15687-11_R	Concatemer BfR-CA-11057 - UniAss		nuoG CDS
T	211366	211366	1	C -> T	SNP (transition)	121	99.2%	0	Variants: BfR-CA-11057-TF15687-11_R	Concatemer BfR-CA-11057 - UniAss		nuoG CDS
T	211465	211465	1	C -> T	SNP (transition)	139	99.3%	0	Variants: BfR-CA-11057-TF15687-11_R	Concatemer BfR-CA-11057 - UniAss		nuoG CDS
A	211495	211495	1	G -> A	SNP (transition)	125	100.0%	0	Variants: BfR-CA-11057-TF15687-11_R	Concatemer BfR-CA-11057 - UniAss		nuoG CDS
C	211519	211519	1	A -> C	SNP (transversion)	113	99.1%	0	Variants: BfR-CA-11057-TF15687-11_R	Concatemer BfR-CA-11057 - UniAss		nuoG CDS
C	211522	211522	1	T -> C	SNP (transition)	114	100.0%	0	Variants: BfR-CA-11057-TF15687-11_R	Concatemer BfR-CA-11057 - UniAss		nuoG CDS
C	211524	211524	1	T -> C	SNP (transition)	119	100.0%	0	Variants: BfR-CA-11057-TF15687-11_R	Concatemer BfR-CA-11057 - UniAss	M -> T	nuoG CDS
A	211537	211537	1	T -> A	SNP (transversion)	127	99.2%	0	Variants: BfR-CA-11057-TF15687-11_R	Concatemer BfR-CA-11057 - UniAss		nuoG CDS
A	211645	211645	1	G -> A	SNP (transition)	121	99.2%	0	Variants: BfR-CA-11057-TF15687-11_R	Concatemer BfR-CA-11057 - UniAss		nuoG CDS
C	211654	211654	1	T -> C	SNP (transition)	124	99.2%	0	Variants: BfR-CA-11057-TF15687-11_R	Concatemer BfR-CA-11057 - UniAss		nuoG CDS
TTG	211664	211666	2	CTT -> TTG	Substitution	133 -> 134	97.0%	0	Variants: BfR-CA-11057-TF15687-11_R	Concatemer BfR-CA-11057 - UniAss		nuoG CDS
ATT	211679	211681	2	GTC -> ATT	Substitution	137 -> 140	98.5% -> 98.6%	0	Variants: BfR-CA-11057-TF15687-11_R	Concatemer BfR-CA-11057 - UniAss	V -> I	nuoG CDS
G	211684	211684	1	A -> G	SNP (transition)	141	99.3%	0	Variants: BfR-CA-11057-TF15687-11_R	Concatemer BfR-CA-11057 - UniAss		nuoG CDS
C	211693	211693	1	T -> C	SNP (transition)	140	100.0%	0	Variants: BfR-CA-11057-TF15687-11_R	Concatemer BfR-CA-11057 - UniAss		nuoG CDS
T	211699	211699	1	C -> T	SNP (transition)	129	98.4%	0	Variants: BfR-CA-11057-TF15687-11_R	Concatemer BfR-CA-11057 - UniAss		nuoG CDS
AA	211710	211711	2	CT -> AA	Substitution	107 -> 108	100.0%	0	Variants: BfR-CA-11057-TF15687-11_R	Concatemer BfR-CA-11057 - UniAss	A -> E	nuoG CDS
T	211723	211723	1	C -> T	SNP (transition)	105	100.0%	0	Variants: BfR-CA-11057-TF15687-11_R	Concatemer BfR-CA-11057 - UniAss		nuoG CDS
G	211726	211726	1	A -> G	SNP (transition)	110	99.1%	0	Variants: BfR-CA-11057-TF15687-11_R	Concatemer BfR-CA-11057 - UniAss		nuoG CDS
T	211729	211729	1	C -> T	SNP (transition)	112	100.0%	0	Variants: BfR-CA-11057-TF15687-11_R	Concatemer BfR-CA-11057 - UniAss		nuoG CDS
C	211741	211741	1	T -> C	SNP (transition)	108	100.0%	0	Variants: BfR-CA-11057-TF15687-11_R	Concatemer BfR-CA-11057 - UniAss		nuoG CDS
G	211768	211768	1	A -> G	SNP (transition)	122	100.0%	0	Variants: BfR-CA-11057-TF15687-11_R	Concatemer BfR-CA-11057 - UniAss		nuoG CDS
GGA	211795	211797	3	AAG -> GGA	Substitution	118 -> 119	99.2%	0	Variants: BfR-CA-11057-TF15687-11_R	Concatemer BfR-CA-11057 - UniAss	AS -> AD	nuoG CDS
A	211801	211801	1	G -> A	SNP (transition)	118	98.3%	0	Variants: BfR-CA-11057-TF15687-11_R	Concatemer BfR-CA-11057 - UniAss		nuoG CDS
C	211813	211813	1	T -> C	SNP (transition)	107	98.1%	0	Variants: BfR-CA-11057-TF15687-11_R	Concatemer BfR-CA-11057 - UniAss		nuoG CDS
A	211822	211822	1	G -> A	SNP (transition)	95	98.9%	9.5e-233	Variants: BfR-CA-11057-TF15687-11_R	Concatemer BfR-CA-11057 - UniAss		nuoG CDS
G	211828	211828	1	A -> G	SNP (transition)	87	100.0%	2e-269	Variants: BfR-CA-11057-TF15687-11_R	Concatemer BfR-CA-11057 - UniAss		nuoG CDS
G	211831	211831	1	A -> G	SNP (transition)	85	100.0%	3.2e-280	Variants: BfR-CA-11057-TF15687-11_R	Concatemer BfR-CA-11057 - UniAss		nuoG CDS
G	211840	211840	1	A -> G	SNP (transition)	85	100.0%	1e-271	Variants: BfR-CA-11057-TF15687-11_R	Concatemer BfR-CA-11057 - UniAss		nuoG CDS
A	211849	211849	1	G -> A	SNP (transition)	88	100.0%	1.6e-272	Variants: BfR-CA-11057-TF15687-11_R	Concatemer BfR-CA-11057 - UniAss		nuoG CDS
A	211854	211854	1	G -> A	SNP (transition)	91	100.0%	1e-272	Variants: BfR-CA-11057-TF15687-11_R	Concatemer BfR-CA-11057 - UniAss	R -> K	nuoG CDS
C	211858	211858	1	T -> C	SNP (transition)	99	100.0%	1.3e-306	Variants: BfR-CA-11057-TF15687-11_R	Concatemer BfR-CA-11057 - UniAss		nuoG CDS
T	211867	211867	1	C -> T	SNP (transition)	107	100.0%	2.5e-299	Variants: BfR-CA-11057-TF15687-11_R	Concatemer BfR-CA-11057 - UniAss		nuoG CDS
T	211873	211873	1	C -> T	SNP (transition)	110	100.0%	1e-307	Variants: BfR-CA-11057-TF15687-11_R	Concatemer BfR-CA-11057 - UniAss		nuoG CDS
T	211879	211879	1	C -> T	SNP (transition)	125	99.2%	0	Variants: BfR-CA-11057-TF15687-11_R	Concatemer BfR-CA-11057 - UniAss		nuoG CDS
C	211882	211882	1	A -> C	SNP (transversion)	122	98.4%	0	Variants: BfR-CA-11057-TF15687-11_R	Concatemer BfR-CA-11057 - UniAss		nuoG CDS
T	211885	211885	1	C -> T	SNP (transition)	124	100.0%	0	Variants: BfR-CA-11057-TF15687-11_R	Concatemer BfR-CA-11057 - UniAss		nuoG CDS
A	211903	211903	1	G -> A	SNP (transition)	105	97.1%	0	Variants: BfR-CA-11057-TF15687-11_R	Concatemer BfR-CA-11057 - UniAss		nuoG CDS
A	211912	211912	1	C -> A	SNP (transversion)	102	100.0%	1.6e-295	Variants: BfR-CA-11057-TF15687-11_R	Concatemer BfR-CA-11057 - UniAss	F -> L	nuoG CDS
T	211924	211924	1	C -> T	SNP (transition)	106	99.1%	0	Variants: BfR-CA-11057-TF15687-11_R	Concatemer BfR-CA-11057 - UniAss		nuoG CDS
C	211987	211987	1	T -> C	SNP (transition)	139	98.6%	0	Variants: BfR-CA-11057-TF15687-11_R	Concatemer BfR-CA-11057 - UniAss		nuoG CDS
T	211996	211996	1	C -> T	SNP (transition)	134	98.5%	0	Variants: BfR-CA-11057-TF15687-11_R	Concatemer BfR-CA-11057 - UniAss		nuoG CDS
C	212035	212035	1	T -> C	SNP (transition)	128	98.4%	0	Variants: BfR-CA-11057-TF15687-11_R	Concatemer BfR-CA-11057 - UniAss		nuoG CDS
C	212041	212041	1	T -> C	SNP (transition)	126	100.0%	0	Variants: BfR-CA-11057-TF15687-11_R	Concatemer BfR-CA-11057 - UniAss		nuoG CDS
A	212077	212077	1	G -> A	SNP (transition)	144	98.6%	0	Variants: BfR-CA-11057-TF15687-11_R	Concatemer BfR-CA-11057 - UniAss		nuoG CDS
A	212156	212156	1	G -> A	SNP (transition)	124	100.0%	0	Variants: BfR-CA-11057-TF15687-11_R	Concatemer BfR-CA-11057 - UniAss	A -> T	nuoG CDS
T	212200	212200	1	C -> T	SNP (transition)	145	99.3%	0	Variants: BfR-CA-11057-TF15687-11_R	Concatemer BfR-CA-11057 - UniAss		nuoG CDS
T	212206	212206	1	C -> T	SNP (transition)	145	99.3%	0	Variants: BfR-CA-11057-TF15687-11_R	Concatemer BfR-CA-11057 - UniAss		nuoG CDS
G	212236	212236	1	A -> G	SNP (transition)	126	100.0%	0	Variants: BfR-CA-11057-TF15687-11_R	Concatemer BfR-CA-11057 - UniAss		nuoG CDS
G	212278	212278	1	A -> G	SNP (transition)	108	98.1%	0	Variants: BfR-CA-11057-TF15687-11_R	Concatemer BfR-CA-11057 - UniAss		nuoG CDS
A	212291	212291	1	G -> A	SNP (transition)	122	97.5%	0	Variants: BfR-CA-11057-TF15687-11_R	Concatemer BfR-CA-11057 - UniAss	V -> I	nuoG CDS
C	212322	212322	1	T -> C	SNP (transition)	113	100.0%	0	Variants: BfR-CA-11057-TF15687-11_R	Concatemer BfR-CA-11057 - UniAss	I -> T	nuoG CDS
A	212432	212432	1	C -> A	SNP (transversion)	129	100.0%	0	Variants: BfR-CA-11057-TF15687-11_R	Concatemer BfR-CA-11057 - UniAss	Q -> K	nuoG CDS
G	212440	212440	1	T -> G	SNP (transversion)	124	97.6%	0	Variants: BfR-CA-11057-TF15687-11_R	Concatemer BfR-CA-11057 - UniAss		nuoG CDS
G	212659	212659	1	A -> G	SNP (transition)	110	98.2%	0	Variants: BfR-CA-11057-TF15687-11_R	Concatemer BfR-CA-11057 - UniAss		nuoG CDS
AAA	212663	212665	2	GAG -> AAA	Substitution	108 -> 116	97.2% -> 97.4%	0	Variants: BfR-CA-11057-TF15687-11_R	Concatemer BfR-CA-11057 - UniAss	E -> K	nuoG CDS
AC	212667	212668	2	GT -> AC	Substitution	107 -> 110	98.1% -> 98.2%	0	Variants: BfR-CA-11057-TF15687-11_R	Concatemer BfR-CA-11057 - UniAss	S -> N	nuoG CDS
C	212670	212670	1	T -> C	SNP (transition)	108	100.0%	0	Variants: BfR-CA-11057-TF15687-11_R	Concatemer BfR-CA-11057 - UniAss	M -> T	nuoG CDS
C	212680	212680	1	T -> C	SNP (transition)	115	99.1%	0	Variants: BfR-CA-11057-TF15687-11_R	Concatemer BfR-CA-11057 - UniAss		nuoG CDS
A	212689	212689	1	G -> A	SNP (transition)	124	100.0%	0	Variants: BfR-CA-11057-TF15687-11_R	Concatemer BfR-CA-11057 - UniAss		nuoG CDS
C	212692	212692	1	T -> C	SNP (transition)	122	100.0%	0	Variants: BfR-CA-11057-TF15687-11_R	Concatemer BfR-CA-11057 - UniAss		nuoG CDS
C	212695	212695	1	T -> C	SNP (transition)	111	100.0%	0	Variants: BfR-CA-11057-TF15687-11_R	Concatemer BfR-CA-11057 - UniAss		nuoG CDS
T	212698	212698	1	C -> T	SNP (transition)	111	100.0%	0	Variants: BfR-CA-11057-TF15687-11_R	Concatemer BfR-CA-11057 - UniAss		nuoG CDS
A	212703	212703	1	G -> A	SNP (transition)	109	99.1%	0	Variants: BfR-CA-11057-TF15687-11_R	Concatemer BfR-CA-11057 - UniAss	R -> K	nuoG CDS
T	212707	212707	1	A -> T	SNP (transversion)	110	98.2%	0	Variants: BfR-CA-11057-TF15687-11_R	Concatemer BfR-CA-11057 - UniAss		nuoG CDS
T	212716	212716	1	C -> T	SNP (transition)	117	100.0%	0	Variants: BfR-CA-11057-TF15687-11_R	Concatemer BfR-CA-11057 - UniAss		nuoG CDS
G	212731	212731	1	A -> G	SNP (transition)	128	99.2%	0	Variants: BfR-CA-11057-TF15687-11_R	Concatemer BfR-CA-11057 - UniAss		nuoG CDS
A	212737	212737	1	T -> A	SNP (transversion)	136	99.3%	0	Variants: BfR-CA-11057-TF15687-11_R	Concatemer BfR-CA-11057 - UniAss		nuoG CDS
A	212743	212743	1	G -> A	SNP (transition)	143	99.3%	0	Variants: BfR-CA-11057-TF15687-11_R	Concatemer BfR-CA-11057 - UniAss		nuoG CDS
TGCG	212749	212752	3	CTCA -> TGCG	Substitution	143	100.0%	0	Variants: BfR-CA-11057-TF15687-11_R	Concatemer BfR-CA-11057 - UniAss	SS -> SA	nuoG CDS
G	213006	213006	1	A -> G	SNP (transition)	117	98.3%	0	Variants: BfR-CA-11057-TF15687-11_R	Concatemer BfR-CA-11057 - UniAss	Y -> C	nuoG CDS
C	213169	213169	1	T -> C	SNP (transition)	119	99.2%	0	Variants: BfR-CA-11057-TF15687-11_R	Concatemer BfR-CA-11057 - UniAss		nuoG CDS
A	213346	213346	1	G -> A	SNP (transition)	137	99.3%	0	Variants: BfR-CA-11057-TF15687-11_R	Concatemer BfR-CA-11057 - UniAss		nuoG CDS
A	215118	215118	1	C -> A	SNP (transversion)	116	97.4%	0	Variants: BfR-CA-11057-TF15687-11_R	Concatemer BfR-CA-11057 - UniAss	T -> K	NADH-quinone oxidoreductase subunit J CDS
C	216776	216776	1	T -> C	SNP (transition)	90	100.0%	1e-287	Variants: BfR-CA-11057-TF15687-11_R	Concatemer BfR-CA-11057 - UniAss		NADH-quinone oxidoreductase subunit L CDS
G	217523	217523	1	C -> G	SNP (transversion)	121	99.2%	0	Variants: BfR-CA-11057-TF15687-11_R	Concatemer BfR-CA-11057 - UniAss	D -> E	NADH-quinone oxidoreductase subunit L CDS
A	218646	218646	1	G -> A	SNP (transition)	119	100.0%	0	Variants: BfR-CA-11057-TF15687-11_R	Concatemer BfR-CA-11057 - UniAss		NADH-ubiquinone oxidoreductase chain M CDS
A	218970	218970	1	G -> A	SNP (transition)	133	99.2%	0	Variants: BfR-CA-11057-TF15687-11_R	Concatemer BfR-CA-11057 - UniAss		NADH-ubiquinone oxidoreductase chain M CDS
G	219316	219316	1	A -> G	SNP (transition)	136	97.8%	0	Variants: BfR-CA-11057-TF15687-11_R	Concatemer BfR-CA-11057 - UniAss		NADH-quinone oxidoreductase subunit N CDS
T	219542	219542	1	C -> T	SNP (transition)	120	98.3%	0	Variants: BfR-CA-11057-TF15687-11_R	Concatemer BfR-CA-11057 - UniAss		NADH-quinone oxidoreductase subunit N CDS
T	220004	220004	1	C -> T	SNP (transition)	109	98.2%	2.9e-306	Variants: BfR-CA-11057-TF15687-11_R	Concatemer BfR-CA-11057 - UniAss	H -> Y	NADH-quinone oxidoreductase subunit N CDS
T	220219	220219	1	C -> T	SNP (transition)	139	96.4%	0	Variants: BfR-CA-11057-TF15687-11_R	Concatemer BfR-CA-11057 - UniAss		NADH-quinone oxidoreductase subunit N CDS
GTG	220226	220228	2	ATA -> GTG	Substitution	137 -> 140	97.1%	0	Variants: BfR-CA-11057-TF15687-11_R	Concatemer BfR-CA-11057 - UniAss	I -> V	NADH-quinone oxidoreductase subunit N CDS
G	220237	220237	1	A -> G	SNP (transition)	139	97.8%	0	Variants: BfR-CA-11057-TF15687-11_R	Concatemer BfR-CA-11057 - UniAss		NADH-quinone oxidoreductase subunit N CDS
T	220249	220249	1	G -> T	SNP (transversion)	132	97.7%	0	Variants: BfR-CA-11057-TF15687-11_R	Concatemer BfR-CA-11057 - UniAss		NADH-quinone oxidoreductase subunit N CDS
T	220258	220258	1	A -> T	SNP (transversion)	126	96.0%	0	Variants: BfR-CA-11057-TF15687-11_R	Concatemer BfR-CA-11057 - UniAss		NADH-quinone oxidoreductase subunit N CDS
C	220321	220321	1	T -> C	SNP (transition)	131	96.9%	0	Variants: BfR-CA-11057-TF15687-11_R	Concatemer BfR-CA-11057 - UniAss		NADH-quinone oxidoreductase subunit N CDS
C	220345	220345	1	T -> C	SNP (transition)	117	97.4%	0	Variants: BfR-CA-11057-TF15687-11_R	Concatemer BfR-CA-11057 - UniAss		NADH-quinone oxidoreductase subunit N CDS
T	220360	220360	1	G -> T	SNP (transversion)	122	96.7%	0	Variants: BfR-CA-11057-TF15687-11_R	Concatemer BfR-CA-11057 - UniAss		NADH-quinone oxidoreductase subunit N CDS
C	220363	220363	1	T -> C	SNP (transition)	126	97.6%	0	Variants: BfR-CA-11057-TF15687-11_R	Concatemer BfR-CA-11057 - UniAss		NADH-quinone oxidoreductase subunit N CDS
G	220366	220366	1	A -> G	SNP (transition)	127	96.1%	0	Variants: BfR-CA-11057-TF15687-11_R	Concatemer BfR-CA-11057 - UniAss		NADH-quinone oxidoreductase subunit N CDS
T	220370	220370	1	C -> T	SNP (transition)	131	95.4%	0	Variants: BfR-CA-11057-TF15687-11_R	Concatemer BfR-CA-11057 - UniAss		NADH-quinone oxidoreductase subunit N CDS
A	220373	220373	1	G -> A	SNP (transition)	132	94.7%	0	Variants: BfR-CA-11057-TF15687-11_R	Concatemer BfR-CA-11057 - UniAss	V -> I	NADH-quinone oxidoreductase subunit N CDS
G	220387	220387	1	A -> G	SNP (transition)	128	96.9%	0	Variants: BfR-CA-11057-TF15687-11_R	Concatemer BfR-CA-11057 - UniAss		NADH-quinone oxidoreductase subunit N CDS
A	220391	220391	1	G -> A	SNP (transition)	127	95.3%	0	Variants: BfR-CA-11057-TF15687-11_R	Concatemer BfR-CA-11057 - UniAss	V -> I	NADH-quinone oxidoreductase subunit N CDS
C	220399	220399	1	T -> C	SNP (transition)	132	95.5%	0	Variants: BfR-CA-11057-TF15687-11_R	Concatemer BfR-CA-11057 - UniAss		NADH-quinone oxidoreductase subunit N CDS
C	220410	220410	1	T -> C	SNP (transition)	145	96.6%	0	Variants: BfR-CA-11057-TF15687-11_R	Concatemer BfR-CA-11057 - UniAss	V -> A	NADH-quinone oxidoreductase subunit N CDS
A	220414	220414	1	G -> A	SNP (transition)	144	95.8%	0	Variants: BfR-CA-11057-TF15687-11_R	Concatemer BfR-CA-11057 - UniAss		NADH-quinone oxidoreductase subunit N CDS
T	220451	220451	1	C -> T	SNP (transition)	132	93.2%	0	Variants: BfR-CA-11057-TF15687-11_R	Concatemer BfR-CA-11057 - UniAss	L -> F	NADH-quinone oxidoreductase subunit N CDS
A	220462	220462	1	G -> A	SNP (transition)	125	96.8%	0	Variants: BfR-CA-11057-TF15687-11_R	Concatemer BfR-CA-11057 - UniAss		NADH-quinone oxidoreductase subunit N CDS
G	220471	220471	1	A -> G	SNP (transition)	132	96.2%	0	Variants: BfR-CA-11057-TF15687-11_R	Concatemer BfR-CA-11057 - UniAss		NADH-quinone oxidoreductase subunit N CDS
T	220492	220492	1	C -> T	SNP (transition)	142	96.5%	0	Variants: BfR-CA-11057-TF15687-11_R	Concatemer BfR-CA-11057 - UniAss		NADH-quinone oxidoreductase subunit N CDS
A	220531	220531	1	G -> A	SNP (transition)	111	98.2%	0	Variants: BfR-CA-11057-TF15687-11_R	Concatemer BfR-CA-11057 - UniAss		Flagellar protein CDS
A	220537	220537	1	G -> A	SNP (transition)	118	97.5%	0	Variants: BfR-CA-11057-TF15687-11_R	Concatemer BfR-CA-11057 - UniAss		Flagellar protein CDS
A	220540	220540	1	G -> A	SNP (transition)	117	97.4%	0	Variants: BfR-CA-11057-TF15687-11_R	Concatemer BfR-CA-11057 - UniAss		Flagellar protein CDS
C	220549	220549	1	T -> C	SNP (transition)	126	97.6%	0	Variants: BfR-CA-11057-TF15687-11_R	Concatemer BfR-CA-11057 - UniAss		Flagellar protein CDS
A	220571	220571	1	G -> A	SNP (transition)	128	97.7%	0	Variants: BfR-CA-11057-TF15687-11_R	Concatemer BfR-CA-11057 - UniAss	A -> T	Flagellar protein CDS
C	220579	220579	1	T -> C	SNP (transition)	137	98.5%	0	Variants: BfR-CA-11057-TF15687-11_R	Concatemer BfR-CA-11057 - UniAss		Flagellar protein CDS
C	220588	220588	1	T -> C	SNP (transition)	128	98.4%	0	Variants: BfR-CA-11057-TF15687-11_R	Concatemer BfR-CA-11057 - UniAss		Flagellar protein CDS
T	220594	220594	1	C -> T	SNP (transition)	130	99.2%	0	Variants: BfR-CA-11057-TF15687-11_R	Concatemer BfR-CA-11057 - UniAss		Flagellar protein CDS
C	220606	220606	1	T -> C	SNP (transition)	129	99.2%	0	Variants: BfR-CA-11057-TF15687-11_R	Concatemer BfR-CA-11057 - UniAss		Flagellar protein CDS
A	220651	220651	1	G -> A	SNP (transition)	118	98.3%	0	Variants: BfR-CA-11057-TF15687-11_R	Concatemer BfR-CA-11057 - UniAss		Flagellar protein CDS
AC	220655	220656	2	GT -> AC	Substitution	117	98.3%	0	Variants: BfR-CA-11057-TF15687-11_R	Concatemer BfR-CA-11057 - UniAss	V -> T	Flagellar protein CDS
C	220660	220660	1	T -> C	SNP (transition)	120	99.2%	0	Variants: BfR-CA-11057-TF15687-11_R	Concatemer BfR-CA-11057 - UniAss		Flagellar protein CDS
G	220669	220669	1	A -> G	SNP (transition)	124	99.2%	0	Variants: BfR-CA-11057-TF15687-11_R	Concatemer BfR-CA-11057 - UniAss		Flagellar protein CDS
A	220693	220693	1	G -> A	SNP (transition)	123	100.0%	0	Variants: BfR-CA-11057-TF15687-11_R	Concatemer BfR-CA-11057 - UniAss	M -> I	Flagellar protein CDS
C	220696	220696	1	T -> C	SNP (transition)	122	100.0%	0	Variants: BfR-CA-11057-TF15687-11_R	Concatemer BfR-CA-11057 - UniAss		Flagellar protein CDS
A	220718	220718	1	G -> A	SNP (transition)	136	99.3%	0	Variants: BfR-CA-11057-TF15687-11_R	Concatemer BfR-CA-11057 - UniAss	D -> N	Flagellar protein CDS
C	220726	220726	1	T -> C	SNP (transition)	131	100.0%	0	Variants: BfR-CA-11057-TF15687-11_R	Concatemer BfR-CA-11057 - UniAss		Flagellar protein CDS
T	220729	220729	1	C -> T	SNP (transition)	127	99.2%	0	Variants: BfR-CA-11057-TF15687-11_R	Concatemer BfR-CA-11057 - UniAss		Flagellar protein CDS
T	220742	220742	1	C -> T	SNP (transition)	120	100.0%	0	Variants: BfR-CA-11057-TF15687-11_R	Concatemer BfR-CA-11057 - UniAss		Flagellar protein CDS
C	220753	220753	1	T -> C	SNP (transition)	120	100.0%	0	Variants: BfR-CA-11057-TF15687-11_R	Concatemer BfR-CA-11057 - UniAss		Flagellar protein CDS
G	220759	220759	1	A -> G	SNP (transition)	116	100.0%	0	Variants: BfR-CA-11057-TF15687-11_R	Concatemer BfR-CA-11057 - UniAss		Flagellar protein CDS
T	220784	220784	1	C -> T	SNP (transition)	126	100.0%	0	Variants: BfR-CA-11057-TF15687-11_R	Concatemer BfR-CA-11057 - UniAss		Flagellar protein CDS
C	220798	220798	1	T -> C	SNP (transition)	122	98.4%	0	Variants: BfR-CA-11057-TF15687-11_R	Concatemer BfR-CA-11057 - UniAss		Flagellar protein CDS
A	220819	220819	1	G -> A	SNP (transition)	116	99.1%	0	Variants: BfR-CA-11057-TF15687-11_R	Concatemer BfR-CA-11057 - UniAss		Flagellar protein CDS
AT	220832	220833	2	GC -> AT	Substitution	127 -> 129	98.4%	0	Variants: BfR-CA-11057-TF15687-11_R	Concatemer BfR-CA-11057 - UniAss	A -> I	Flagellar protein CDS
A	220840	220840	1	G -> A	SNP (transition)	117	100.0%	0	Variants: BfR-CA-11057-TF15687-11_R	Concatemer BfR-CA-11057 - UniAss		Flagellar protein CDS
AC	220843	220844	2	GT -> AC	Substitution	127 -> 132	99.2%	0	Variants: BfR-CA-11057-TF15687-11_R	Concatemer BfR-CA-11057 - UniAss		Flagellar protein CDS
GAC	220847	220849	2	AAT -> GAC	Substitution	128 -> 133	100.0%	0	Variants: BfR-CA-11057-TF15687-11_R	Concatemer BfR-CA-11057 - UniAss	N -> D	Flagellar protein CDS
GCA	220859	220861	3	ATG -> GCA	Substitution	121 -> 138	98.3% -> 98.6%	0	Variants: BfR-CA-11057-TF15687-11_R	Concatemer BfR-CA-11057 - UniAss	M -> A	Flagellar protein CDS
T	220870	220870	1	C -> T	SNP (transition)	117	99.1%	0	Variants: BfR-CA-11057-TF15687-11_R	Concatemer BfR-CA-11057 - UniAss		Flagellar protein CDS
A	220873	220873	1	G -> A	SNP (transition)	117	100.0%	0	Variants: BfR-CA-11057-TF15687-11_R	Concatemer BfR-CA-11057 - UniAss		Flagellar protein CDS
T	220885	220885	1	C -> T	SNP (transition)	131	99.2%	0	Variants: BfR-CA-11057-TF15687-11_R	Concatemer BfR-CA-11057 - UniAss		Flagellar protein CDS
A	220888	220888	1	T -> A	SNP (transversion)	132	97.7%	0	Variants: BfR-CA-11057-TF15687-11_R	Concatemer BfR-CA-11057 - UniAss		Flagellar protein CDS
T	220897	220897	1	A -> T	SNP (transversion)	134	99.3%	0	Variants: BfR-CA-11057-TF15687-11_R	Concatemer BfR-CA-11057 - UniAss		Flagellar protein CDS
CTT	220901	220903	2	TTA -> CTT	Substitution	134 -> 135	98.5%	0	Variants: BfR-CA-11057-TF15687-11_R	Concatemer BfR-CA-11057 - UniAss		Flagellar protein CDS
A	220906	220906	1	G -> A	SNP (transition)	132	100.0%	0	Variants: BfR-CA-11057-TF15687-11_R	Concatemer BfR-CA-11057 - UniAss		Flagellar protein CDS
GC	220908	220909	2	AT -> GC	Substitution	129 -> 131	99.2%	0	Variants: BfR-CA-11057-TF15687-11_R	Concatemer BfR-CA-11057 - UniAss	H -> R	Flagellar protein CDS
C	220911	220911	1	T -> C	SNP (transition)	130	100.0%	0	Variants: BfR-CA-11057-TF15687-11_R	Concatemer BfR-CA-11057 - UniAss	V -> A	Flagellar protein CDS
C	220918	220918	1	T -> C	SNP (transition)	141	99.3%	0	Variants: BfR-CA-11057-TF15687-11_R	Concatemer BfR-CA-11057 - UniAss		Flagellar protein CDS
G	220927	220927	1	A -> G	SNP (transition)	130	99.2%	0	Variants: BfR-CA-11057-TF15687-11_R	Concatemer BfR-CA-11057 - UniAss		Flagellar protein CDS
C	222538	222538	1	T -> C	SNP (transition)	120	99.2%	0	Variants: BfR-CA-11057-TF15687-11_R	Concatemer BfR-CA-11057 - UniAss		Flagellar protein CDS
TTTGC	461516	461520	4	AGTTT -> TTTGC	Substitution	43 -> 45	86.4% -> 93.0%	8.6e-97	Variants: BfR-CA-11057-TF15687-11_R	Concatemer BfR-CA-11057 - UniAss	LNS -> LQT	DUF115 domain-containing protein CDS
TTT	461526	461528	2	ATC -> TTT	Substitution	41	90.2%	6.2e-92	Variants: BfR-CA-11057-TF15687-11_R	Concatemer BfR-CA-11057 - UniAss	D -> K	DUF115 domain-containing protein CDS
GGG	461532	461534	3	AAC -> GGG	Substitution	40 -> 41	87.5% -> 87.8%	2.1e-88	Variants: BfR-CA-11057-TF15687-11_R	Concatemer BfR-CA-11057 - UniAss	V -> P	DUF115 domain-containing protein CDS
G	461540	461540	1	C -> G	SNP (transversion)	40	85.0%	2.4e-88	Variants: BfR-CA-11057-TF15687-11_R	Concatemer BfR-CA-11057 - UniAss	E -> Q	DUF115 domain-containing protein CDS
C	523110	523110	1	T -> C	SNP (transition)	87	98.9%	1.4e-281	Variants: BfR-CA-11057-TF15687-11_R	Concatemer BfR-CA-11057 - UniAss	I -> V	pnp CDS
G	523841	523841	1	A -> G	SNP (transition)	70	100.0%	1e-230	Variants: BfR-CA-11057-TF15687-11_R	Concatemer BfR-CA-11057 - UniAss	V -> A	pnp CDS
T	526665	526665	1	C -> T	SNP (transition)	81	98.8%	8.1e-238	Variants: BfR-CA-11057-TF15687-11_R	Concatemer BfR-CA-11057 - UniAss		RDD family protein CDS
G	526683	526683	1	A -> G	SNP (transition)	79	98.7%	3.1e-255	Variants: BfR-CA-11057-TF15687-11_R	Concatemer BfR-CA-11057 - UniAss		RDD family protein CDS
A	526740	526740	1	G -> A	SNP (transition)	94	98.9%	2.4e-295	Variants: BfR-CA-11057-TF15687-11_R	Concatemer BfR-CA-11057 - UniAss		RDD family protein CDS
C	526992	526992	1	T -> C	SNP (transition)	130	100.0%	0	Variants: BfR-CA-11057-TF15687-11_R	Concatemer BfR-CA-11057 - UniAss		RDD family protein CDS
A	527885	527885	1	G -> A	SNP (transition)	144	99.3%	0	Variants: BfR-CA-11057-TF15687-11_R	Concatemer BfR-CA-11057 - UniAss		purD CDS
C	528344	528344	1	T -> C	SNP (transition)	112	97.3%	0	Variants: BfR-CA-11057-TF15687-11_R	Concatemer BfR-CA-11057 - UniAss
T	528354	528354	1	C -> T	SNP (transition)	118	97.5%	8.3e-259	Variants: BfR-CA-11057-TF15687-11_R	Concatemer BfR-CA-11057 - UniAss
T	528615	528615	1	C -> T	SNP (transition)	88	100.0%	6.3e-299	Variants: BfR-CA-11057-TF15687-11_R	Concatemer BfR-CA-11057 - UniAss	R -> H	hypothetical protein CDS
A	528800	528800	1	T -> A	SNP (transversion)	118	99.2%	0	Variants: BfR-CA-11057-TF15687-11_R	Concatemer BfR-CA-11057 - UniAss		hypothetical protein CDS
C	528803	528803	1	A -> C	SNP (transversion)	116	97.4%	0	Variants: BfR-CA-11057-TF15687-11_R	Concatemer BfR-CA-11057 - UniAss		hypothetical protein CDS
TGC	528806	528808	2	GGA -> TGC	Substitution	106 -> 110	99.1%	0	Variants: BfR-CA-11057-TF15687-11_R	Concatemer BfR-CA-11057 - UniAss	S -> A	hypothetical protein CDS
G	528812	528812	1	A -> G	SNP (transition)	111	99.1%	0	Variants: BfR-CA-11057-TF15687-11_R	Concatemer BfR-CA-11057 - UniAss		hypothetical protein CDS
GA	528826	528827	2	AG -> GA	Substitution	132 -> 134	100.0%	0	Variants: BfR-CA-11057-TF15687-11_R	Concatemer BfR-CA-11057 - UniAss		hypothetical protein CDS
C	528833	528833	1	T -> C	SNP (transition)	122	98.4%	0	Variants: BfR-CA-11057-TF15687-11_R	Concatemer BfR-CA-11057 - UniAss		hypothetical protein CDS
T	528842	528842	1	A -> T	SNP (transversion)	103	100.0%	0	Variants: BfR-CA-11057-TF15687-11_R	Concatemer BfR-CA-11057 - UniAss		hypothetical protein CDS
A	528854	528854	1	G -> A	SNP (transition)	100	98.0%	4.9e-290	Variants: BfR-CA-11057-TF15687-11_R	Concatemer BfR-CA-11057 - UniAss		hypothetical protein CDS
G	528857	528857	1	A -> G	SNP (transition)	99	98.0%	9.7e-297	Variants: BfR-CA-11057-TF15687-11_R	Concatemer BfR-CA-11057 - UniAss		hypothetical protein CDS
G	528872	528872	1	A -> G	SNP (transition)	102	99.0%	0	Variants: BfR-CA-11057-TF15687-11_R	Concatemer BfR-CA-11057 - UniAss		hypothetical protein CDS
T	528878	528878	1	A -> T	SNP (transversion)	92	98.9%	9.2e-271	Variants: BfR-CA-11057-TF15687-11_R	Concatemer BfR-CA-11057 - UniAss		hypothetical protein CDS
T	528887	528887	1	A -> T	SNP (transversion)	92	100.0%	2.5e-303	Variants: BfR-CA-11057-TF15687-11_R	Concatemer BfR-CA-11057 - UniAss		hypothetical protein CDS
TAA	528917	528919	2	CAG -> TAA	Substitution	107 -> 108	97.2%	0	Variants: BfR-CA-11057-TF15687-11_R	Concatemer BfR-CA-11057 - UniAss		hypothetical protein CDS
C	529675	529675	1	T -> C	SNP (transition)	117	99.1%	0	Variants: BfR-CA-11057-TF15687-11_R	Concatemer BfR-CA-11057 - UniAss	N -> D	hypothetical protein CDS
G	530576	530576	1	A -> G	SNP (transition)	104	100.0%	0	Variants: BfR-CA-11057-TF15687-11_R	Concatemer BfR-CA-11057 - UniAss	T -> A	SAM-dependent methyltransferase CDS
G	530614	530614	1	C -> G	SNP (transversion)	92	100.0%	0	Variants: BfR-CA-11057-TF15687-11_R	Concatemer BfR-CA-11057 - UniAss	F -> L	SAM-dependent methyltransferase CDS
T	530815	530815	1	C -> T	SNP (transition)	125	100.0%	0	Variants: BfR-CA-11057-TF15687-11_R	Concatemer BfR-CA-11057 - UniAss		Class I SAM-dependent methyltransferase CDS
C	530893	530893	1	T -> C	SNP (transition)	116	100.0%	0	Variants: BfR-CA-11057-TF15687-11_R	Concatemer BfR-CA-11057 - UniAss		Class I SAM-dependent methyltransferase CDS
C	530897	530897	1	T -> C	SNP (transition)	131	100.0%	0	Variants: BfR-CA-11057-TF15687-11_R	Concatemer BfR-CA-11057 - UniAss	D -> G	Class I SAM-dependent methyltransferase CDS
G	531367	531367	1	A -> G	SNP (transition)	131	97.7%	0	Variants: BfR-CA-11057-TF15687-11_R	Concatemer BfR-CA-11057 - UniAss		Class I SAM-dependent methyltransferase CDS
	531427	531427	1	-A	Deletion	135	98.5%	1.8e-248	Variants: BfR-CA-11057-TF15687-11_R	Concatemer BfR-CA-11057 - UniAss
C	531673	531673	1	T -> C	SNP (transition)	97	100.0%	0	Variants: BfR-CA-11057-TF15687-11_R	Concatemer BfR-CA-11057 - UniAss		guaA CDS
C	531807	531807	1	T -> C	SNP (transition)	89	98.9%	2.2e-279	Variants: BfR-CA-11057-TF15687-11_R	Concatemer BfR-CA-11057 - UniAss	N -> D	guaA CDS
C	531817	531817	1	T -> C	SNP (transition)	99	98.0%	2.4e-277	Variants: BfR-CA-11057-TF15687-11_R	Concatemer BfR-CA-11057 - UniAss		guaA CDS
A	531985	531985	1	G -> A	SNP (transition)	95	100.0%	1e-284	Variants: BfR-CA-11057-TF15687-11_R	Concatemer BfR-CA-11057 - UniAss		guaA CDS
A	532006	532006	1	T -> A	SNP (transversion)	85	98.8%	5.4e-233	Variants: BfR-CA-11057-TF15687-11_R	Concatemer BfR-CA-11057 - UniAss		guaA CDS
TATG	532012	532015	3	AACA -> TATG	Substitution	88 -> 89	96.6%	2.2e-264	Variants: BfR-CA-11057-TF15687-11_R	Concatemer BfR-CA-11057 - UniAss	LV -> LI	guaA CDS
T	532030	532030	1	C -> T	SNP (transition)	80	100.0%	1e-231	Variants: BfR-CA-11057-TF15687-11_R	Concatemer BfR-CA-11057 - UniAss		guaA CDS
T	532039	532039	1	C -> T	SNP (transition)	80	98.8%	8e-235	Variants: BfR-CA-11057-TF15687-11_R	Concatemer BfR-CA-11057 - UniAss		guaA CDS
G	532042	532042	1	T -> G	SNP (transversion)	84	100.0%	2.5e-285	Variants: BfR-CA-11057-TF15687-11_R	Concatemer BfR-CA-11057 - UniAss		guaA CDS
C	532045	532045	1	A -> C	SNP (transversion)	90	100.0%	1e-278	Variants: BfR-CA-11057-TF15687-11_R	Concatemer BfR-CA-11057 - UniAss		guaA CDS
A	532054	532054	1	G -> A	SNP (transition)	89	100.0%	1.3e-275	Variants: BfR-CA-11057-TF15687-11_R	Concatemer BfR-CA-11057 - UniAss		guaA CDS
A	532057	532057	1	G -> A	SNP (transition)	87	100.0%	2e-269	Variants: BfR-CA-11057-TF15687-11_R	Concatemer BfR-CA-11057 - UniAss		guaA CDS
A	532066	532066	1	G -> A	SNP (transition)	78	98.7%	3.9e-221	Variants: BfR-CA-11057-TF15687-11_R	Concatemer BfR-CA-11057 - UniAss		guaA CDS
G	532069	532069	1	A -> G	SNP (transition)	79	97.5%	3.1e-227	Variants: BfR-CA-11057-TF15687-11_R	Concatemer BfR-CA-11057 - UniAss		guaA CDS
C	532086	532086	1	T -> C	SNP (transition)	85	100.0%	3.2e-263	Variants: BfR-CA-11057-TF15687-11_R	Concatemer BfR-CA-11057 - UniAss	I -> V	guaA CDS
A	532090	532090	1	C -> A	SNP (transversion)	83	100.0%	5e-257	Variants: BfR-CA-11057-TF15687-11_R	Concatemer BfR-CA-11057 - UniAss		guaA CDS
G	532126	532126	1	A -> G	SNP (transition)	102	99.0%	0	Variants: BfR-CA-11057-TF15687-11_R	Concatemer BfR-CA-11057 - UniAss		guaA CDS
AAG	532129	532131	2	TAA -> AAG	Substitution	105 -> 106	100.0%	3.2e-304	Variants: BfR-CA-11057-TF15687-11_R	Concatemer BfR-CA-11057 - UniAss		guaA CDS
T	532133	532133	1	A -> T	SNP (transversion)	110	100.0%	0	Variants: BfR-CA-11057-TF15687-11_R	Concatemer BfR-CA-11057 - UniAss	F -> Y	guaA CDS
T	532138	532138	1	C -> T	SNP (transition)	113	99.1%	0	Variants: BfR-CA-11057-TF15687-11_R	Concatemer BfR-CA-11057 - UniAss		guaA CDS
A	532147	532147	1	G -> A	SNP (transition)	114	100.0%	0	Variants: BfR-CA-11057-TF15687-11_R	Concatemer BfR-CA-11057 - UniAss		guaA CDS
T	532156	532156	1	A -> T	SNP (transversion)	110	99.1%	0	Variants: BfR-CA-11057-TF15687-11_R	Concatemer BfR-CA-11057 - UniAss		guaA CDS
C	532173	532173	1	T -> C	SNP (transition)	112	99.1%	0	Variants: BfR-CA-11057-TF15687-11_R	Concatemer BfR-CA-11057 - UniAss	I -> V	guaA CDS
TCT	532201	532203	2	GCG -> TCT	Substitution	107 -> 108	100.0%	2.5e-299	Variants: BfR-CA-11057-TF15687-11_R	Concatemer BfR-CA-11057 - UniAss		guaA CDS
T	532210	532210	1	C -> T	SNP (transition)	112	97.3%	0	Variants: BfR-CA-11057-TF15687-11_R	Concatemer BfR-CA-11057 - UniAss		guaA CDS
T	532219	532219	1	A -> T	SNP (transversion)	113	99.1%	0	Variants: BfR-CA-11057-TF15687-11_R	Concatemer BfR-CA-11057 - UniAss		guaA CDS
G	532222	532222	1	A -> G	SNP (transition)	115	100.0%	0	Variants: BfR-CA-11057-TF15687-11_R	Concatemer BfR-CA-11057 - UniAss		guaA CDS
ATTA	532225	532228	4	TCCT -> ATTA	Substitution	114	98.2%	0	Variants: BfR-CA-11057-TF15687-11_R	Concatemer BfR-CA-11057 - UniAss	AG -> AN	guaA CDS
CT	532238	532239	2	TC -> CT	Substitution	112 -> 113	100.0%	0	Variants: BfR-CA-11057-TF15687-11_R	Concatemer BfR-CA-11057 - UniAss	D -> S	guaA CDS
A	532242	532242	1	G -> A	SNP (transition)	117	99.1%	0	Variants: BfR-CA-11057-TF15687-11_R	Concatemer BfR-CA-11057 - UniAss		guaA CDS
TTCA	532249	532252	3	CTTG -> TTCA	Substitution	117	98.3%	0	Variants: BfR-CA-11057-TF15687-11_R	Concatemer BfR-CA-11057 - UniAss	SK -> SE	guaA CDS
G	532267	532267	1	T -> G	SNP (transversion)	117	100.0%	0	Variants: BfR-CA-11057-TF15687-11_R	Concatemer BfR-CA-11057 - UniAss		guaA CDS
G	532270	532270	1	A -> G	SNP (transition)	121	100.0%	0	Variants: BfR-CA-11057-TF15687-11_R	Concatemer BfR-CA-11057 - UniAss		guaA CDS
CG	532275	532276	2	TA -> CG	Substitution	109 -> 112	100.0%	0	Variants: BfR-CA-11057-TF15687-11_R	Concatemer BfR-CA-11057 - UniAss	IN -> ID	guaA CDS
G	532279	532279	1	C -> G	SNP (transversion)	108	99.1%	0	Variants: BfR-CA-11057-TF15687-11_R	Concatemer BfR-CA-11057 - UniAss		guaA CDS
TC	532321	532322	2	GT -> TC	Substitution	119 -> 120	97.5%	0	Variants: BfR-CA-11057-TF15687-11_R	Concatemer BfR-CA-11057 - UniAss	D -> G	guaA CDS
T	532362	532362	1	C -> T	SNP (transition)	117	99.1%	0	Variants: BfR-CA-11057-TF15687-11_R	Concatemer BfR-CA-11057 - UniAss	V -> I	guaA CDS
C	532366	532366	1	A -> C	SNP (transversion)	111	100.0%	0	Variants: BfR-CA-11057-TF15687-11_R	Concatemer BfR-CA-11057 - UniAss	D -> E	guaA CDS
T	532372	532372	1	G -> T	SNP (transversion)	118	99.2%	0	Variants: BfR-CA-11057-TF15687-11_R	Concatemer BfR-CA-11057 - UniAss		guaA CDS
A	532375	532375	1	T -> A	SNP (transversion)	117	100.0%	0	Variants: BfR-CA-11057-TF15687-11_R	Concatemer BfR-CA-11057 - UniAss		guaA CDS
C	532379	532379	1	T -> C	SNP (transition)	110	100.0%	0	Variants: BfR-CA-11057-TF15687-11_R	Concatemer BfR-CA-11057 - UniAss	N -> S	guaA CDS
A	532381	532381	1	T -> A	SNP (transversion)	114	100.0%	0	Variants: BfR-CA-11057-TF15687-11_R	Concatemer BfR-CA-11057 - UniAss		guaA CDS
AAAGT	532386	532390	4	GTAAG -> AAAGT	Substitution	109 -> 114	97.2% -> 97.4%	0	Variants: BfR-CA-11057-TF15687-11_R	Concatemer BfR-CA-11057 - UniAss		guaA CDS
A	532393	532393	1	T -> A	SNP (transversion)	110	99.1%	0	Variants: BfR-CA-11057-TF15687-11_R	Concatemer BfR-CA-11057 - UniAss		guaA CDS
A	532396	532396	1	T -> A	SNP (transversion)	110	100.0%	0	Variants: BfR-CA-11057-TF15687-11_R	Concatemer BfR-CA-11057 - UniAss		guaA CDS
T	532399	532399	1	G -> T	SNP (transversion)	107	100.0%	0	Variants: BfR-CA-11057-TF15687-11_R	Concatemer BfR-CA-11057 - UniAss		guaA CDS
G	532402	532402	1	A -> G	SNP (transition)	107	100.0%	0	Variants: BfR-CA-11057-TF15687-11_R	Concatemer BfR-CA-11057 - UniAss		guaA CDS
A	532405	532405	1	G -> A	SNP (transition)	123	99.2%	0	Variants: BfR-CA-11057-TF15687-11_R	Concatemer BfR-CA-11057 - UniAss		guaA CDS
T	532414	532414	1	C -> T	SNP (transition)	103	100.0%	0	Variants: BfR-CA-11057-TF15687-11_R	Concatemer BfR-CA-11057 - UniAss		guaA CDS
A	532420	532420	1	G -> A	SNP (transition)	98	100.0%	1e-293	Variants: BfR-CA-11057-TF15687-11_R	Concatemer BfR-CA-11057 - UniAss		guaA CDS
C	532435	532435	1	A -> C	SNP (transversion)	120	100.0%	0	Variants: BfR-CA-11057-TF15687-11_R	Concatemer BfR-CA-11057 - UniAss		guaA CDS
A	532444	532444	1	T -> A	SNP (transversion)	118	100.0%	0	Variants: BfR-CA-11057-TF15687-11_R	Concatemer BfR-CA-11057 - UniAss	K -> N	guaA CDS
T	532450	532450	1	C -> T	SNP (transition)	117	100.0%	0	Variants: BfR-CA-11057-TF15687-11_R	Concatemer BfR-CA-11057 - UniAss		guaA CDS
G	532462	532462	1	A -> G	SNP (transition)	113	99.1%	0	Variants: BfR-CA-11057-TF15687-11_R	Concatemer BfR-CA-11057 - UniAss		guaA CDS
T	532471	532471	1	A -> T	SNP (transversion)	112	100.0%	0	Variants: BfR-CA-11057-TF15687-11_R	Concatemer BfR-CA-11057 - UniAss		guaA CDS
A	532492	532492	1	T -> A	SNP (transversion)	116	98.3%	4.2e-258	Variants: BfR-CA-11057-TF15687-11_R	Concatemer BfR-CA-11057 - UniAss		guaA CDS
A	532513	532513	1	G -> A	SNP (transition)	119	97.5%	0	Variants: BfR-CA-11057-TF15687-11_R	Concatemer BfR-CA-11057 - UniAss		guaA CDS
A	532531	532531	1	T -> A	SNP (transversion)	115	99.1%	0	Variants: BfR-CA-11057-TF15687-11_R	Concatemer BfR-CA-11057 - UniAss		guaA CDS
T	532543	532543	1	C -> T	SNP (transition)	117	99.1%	0	Variants: BfR-CA-11057-TF15687-11_R	Concatemer BfR-CA-11057 - UniAss		guaA CDS
AT	532549	532550	2	GC -> AT	Substitution	121	98.3%	0	Variants: BfR-CA-11057-TF15687-11_R	Concatemer BfR-CA-11057 - UniAss	S -> N	guaA CDS
A	533903	533903	1	T -> A	SNP (transversion)	105	99.0%	0	Variants: BfR-CA-11057-TF15687-11_R	Concatemer BfR-CA-11057 - UniAss		uvrC CDS
GCG	533910	533912	2	ACA -> GCG	Substitution	98 -> 105	95.9% -> 96.2%	2.3e-248	Variants: BfR-CA-11057-TF15687-11_R	Concatemer BfR-CA-11057 - UniAss	T -> A	uvrC CDS
T	533930	533930	1	C -> T	SNP (transition)	98	100.0%	2.5e-264	Variants: BfR-CA-11057-TF15687-11_R	Concatemer BfR-CA-11057 - UniAss		uvrC CDS
A	533933	533933	1	T -> A	SNP (transversion)	98	100.0%	6.3e-284	Variants: BfR-CA-11057-TF15687-11_R	Concatemer BfR-CA-11057 - UniAss		uvrC CDS
A	533936	533936	1	T -> A	SNP (transversion)	101	99.0%	1e-277	Variants: BfR-CA-11057-TF15687-11_R	Concatemer BfR-CA-11057 - UniAss		uvrC CDS
A	533945	533945	1	G -> A	SNP (transition)	92	96.7%	7.9e-244	Variants: BfR-CA-11057-TF15687-11_R	Concatemer BfR-CA-11057 - UniAss		uvrC CDS
G	533981	533981	1	A -> G	SNP (transition)	78	98.7%	3.1e-244	Variants: BfR-CA-11057-TF15687-11_R	Concatemer BfR-CA-11057 - UniAss		uvrC CDS
T	533987	533987	1	G -> T	SNP (transversion)	79	98.7%	1.3e-239	Variants: BfR-CA-11057-TF15687-11_R	Concatemer BfR-CA-11057 - UniAss		uvrC CDS
C	533999	533999	1	T -> C	SNP (transition)	84	98.8%	4.2e-255	Variants: BfR-CA-11057-TF15687-11_R	Concatemer BfR-CA-11057 - UniAss		uvrC CDS
G	534023	534023	1	A -> G	SNP (transition)	115	100.0%	0	Variants: BfR-CA-11057-TF15687-11_R	Concatemer BfR-CA-11057 - UniAss		uvrC CDS
A	534044	534044	1	G -> A	SNP (transition)	103	98.1%	0	Variants: BfR-CA-11057-TF15687-11_R	Concatemer BfR-CA-11057 - UniAss		uvrC CDS
AAT	534051	534053	2	GAA -> AAT	Substitution	103 -> 104	99.0%	2.6e-283	Variants: BfR-CA-11057-TF15687-11_R	Concatemer BfR-CA-11057 - UniAss	E -> N	uvrC CDS
G	534065	534065	1	A -> G	SNP (transition)	97	100.0%	0	Variants: BfR-CA-11057-TF15687-11_R	Concatemer BfR-CA-11057 - UniAss		uvrC CDS
T	534068	534068	1	C -> T	SNP (transition)	97	97.9%	1.5e-233	Variants: BfR-CA-11057-TF15687-11_R	Concatemer BfR-CA-11057 - UniAss		uvrC CDS
A	534074	534074	1	G -> A	SNP (transition)	97	97.9%	4.7e-300	Variants: BfR-CA-11057-TF15687-11_R	Concatemer BfR-CA-11057 - UniAss		uvrC CDS
T	534092	534092	1	A -> T	SNP (transversion)	99	99.0%	3.9e-272	Variants: BfR-CA-11057-TF15687-11_R	Concatemer BfR-CA-11057 - UniAss		uvrC CDS
T	534101	534101	1	C -> T	SNP (transition)	98	100.0%	0	Variants: BfR-CA-11057-TF15687-11_R	Concatemer BfR-CA-11057 - UniAss		uvrC CDS
C	534107	534107	1	T -> C	SNP (transition)	98	99.0%	0	Variants: BfR-CA-11057-TF15687-11_R	Concatemer BfR-CA-11057 - UniAss		uvrC CDS
C	534122	534122	1	T -> C	SNP (transition)	102	99.0%	1e-300	Variants: BfR-CA-11057-TF15687-11_R	Concatemer BfR-CA-11057 - UniAss		uvrC CDS
A	534134	534134	1	C -> A	SNP (transversion)	103	99.0%	0	Variants: BfR-CA-11057-TF15687-11_R	Concatemer BfR-CA-11057 - UniAss		uvrC CDS
T	534200	534200	1	C -> T	SNP (transition)	81	98.8%	8.1e-270	Variants: BfR-CA-11057-TF15687-11_R	Concatemer BfR-CA-11057 - UniAss		uvrC CDS
G	535091	535091	1	A -> G	SNP (transition)	76	98.7%	2.4e-230	Variants: BfR-CA-11057-TF15687-11_R	Concatemer BfR-CA-11057 - UniAss		uvrC CDS
A	535179	535179	1	G -> A	SNP (transition)	76	100.0%	1.6e-212	Variants: BfR-CA-11057-TF15687-11_R	Concatemer BfR-CA-11057 - UniAss	D -> N	uvrC CDS
C	535746	535746	1	T -> C	SNP (transition)	110	100.0%	0	Variants: BfR-CA-11057-TF15687-11_R	Concatemer BfR-CA-11057 - UniAss		Putative membrane protein CDS
C	536112	536112	1	T -> C	SNP (transition)	96	97.9%	7.2e-297	Variants: BfR-CA-11057-TF15687-11_R	Concatemer BfR-CA-11057 - UniAss		Putative membrane protein CDS
C	538264	538264	1	T -> C	SNP (transition)	127	98.4%	0	Variants: BfR-CA-11057-TF15687-11_R	Concatemer BfR-CA-11057 - UniAss	N -> D	hemE CDS
T	538297	538297	1	G -> T	SNP (transversion)	119	99.2%	0	Variants: BfR-CA-11057-TF15687-11_R	Concatemer BfR-CA-11057 - UniAss	Q -> K	hemE CDS
G	539033	539033	1	A -> G	SNP (transition)	96	100.0%	1e-287	Variants: BfR-CA-11057-TF15687-11_R	Concatemer BfR-CA-11057 - UniAss		hypothetical protein CDS
	539103	539103	1	(T)8 -> (T)7	Deletion (tandem repeat)	118	94.1%	7.5e-189	Variants: BfR-CA-11057-TF15687-11_R	Concatemer BfR-CA-11057 - UniAss
A	539153	539153	1	C -> A	SNP (transversion)	97	97.9%	4.6e-262	Variants: BfR-CA-11057-TF15687-11_R	Concatemer BfR-CA-11057 - UniAss
TTTAGAAAATTTTT	539158	539157	0	+TTTAGAAAATTTTT	Insertion	95 -> 99	86.3% -> 86.9%	1.1e-245	Variants: BfR-CA-11057-TF15687-11_R	Concatemer BfR-CA-11057 - UniAss
GATCATTT	539158	539157	0	+GATCATTT	Insertion	85 -> 90	94.1% -> 94.4%	2.8e-220	Variants: BfR-CA-11057-TF15687-11_R	Concatemer BfR-CA-11057 - UniAss
T	539211	539211	1	C -> T	SNP (transition)	81	96.3%	2.1e-244	Variants: BfR-CA-11057-TF15687-11_R	Concatemer BfR-CA-11057 - UniAss
C	539300	539300	1	T -> C	SNP (transition)	116	96.6%	0	Variants: BfR-CA-11057-TF15687-11_R	Concatemer BfR-CA-11057 - UniAss
T	539555	539555	1	A -> T	SNP (transversion)	124	98.4%	0	Variants: BfR-CA-11057-TF15687-11_R	Concatemer BfR-CA-11057 - UniAss	N -> I	hypothetical protein CDS
A	539628	539628	1	G -> A	SNP (transition)	115	97.4%	0	Variants: BfR-CA-11057-TF15687-11_R	Concatemer BfR-CA-11057 - UniAss		hypothetical protein CDS
	539667	539669	3	-TTT	Deletion	105	100.0%	3.2e-199	Variants: BfR-CA-11057-TF15687-11_R	Concatemer BfR-CA-11057 - UniAss	PF -> P	hypothetical protein CDS
A	546556	546556	1	G -> A	SNP (transition)	102	99.0%	0	Variants: BfR-CA-11057-TF15687-11_R	Concatemer BfR-CA-11057 - UniAss	T -> I	glyS CDS
T	546863	546863	1	C -> T	SNP (transition)	117	97.4%	0	Variants: BfR-CA-11057-TF15687-11_R	Concatemer BfR-CA-11057 - UniAss	A -> T	glyS CDS
A	546876	546876	1	G -> A	SNP (transition)	117	100.0%	0	Variants: BfR-CA-11057-TF15687-11_R	Concatemer BfR-CA-11057 - UniAss		glyS CDS
C	547139	547139	1	T -> C	SNP (transition)	99	98.0%	0	Variants: BfR-CA-11057-TF15687-11_R	Concatemer BfR-CA-11057 - UniAss	K -> E	glyS CDS
C	547308	547308	1	T -> C	SNP (transition)	121	100.0%	0	Variants: BfR-CA-11057-TF15687-11_R	Concatemer BfR-CA-11057 - UniAss
C	547427	547427	1	T -> C	SNP (transition)	116	100.0%	0	Variants: BfR-CA-11057-TF15687-11_R	Concatemer BfR-CA-11057 - UniAss	Q -> R	HAD family hydrolase CDS
T	547701	547701	1	C -> T	SNP (transition)	126	99.2%	0	Variants: BfR-CA-11057-TF15687-11_R	Concatemer BfR-CA-11057 - UniAss	E -> K	HAD family hydrolase CDS
C	548420	548420	1	T -> C	SNP (transition)	110	100.0%	0	Variants: BfR-CA-11057-TF15687-11_R	Concatemer BfR-CA-11057 - UniAss	I -> M	kch CDS
C	549972	549972	1	T -> C	SNP (transition)	111	100.0%	0	Variants: BfR-CA-11057-TF15687-11_R	Concatemer BfR-CA-11057 - UniAss	K -> R	hspR CDS
A	551886	551886	1	G -> A	SNP (transition)	87	100.0%	4e-278	Variants: BfR-CA-11057-TF15687-11_R	Concatemer BfR-CA-11057 - UniAss		Periplasmic serine endoprotease DegP-like CDS
T	555013	555013	1	C -> T	SNP (transition)	122	100.0%	0	Variants: BfR-CA-11057-TF15687-11_R	Concatemer BfR-CA-11057 - UniAss
G	555221	555221	1	A -> G	SNP (transition)	91	97.8%	5.1e-272	Variants: BfR-CA-11057-TF15687-11_R	Concatemer BfR-CA-11057 - UniAss
A	555334	555334	1	G -> A	SNP (transition)	94	100.0%	0	Variants: BfR-CA-11057-TF15687-11_R	Concatemer BfR-CA-11057 - UniAss
T	555375	555374	0	(T)7 -> (T)8	Insertion (tandem repeat)	85	94.1%	3.3e-216	Variants: BfR-CA-11057-TF15687-11_R	Concatemer BfR-CA-11057 - UniAss
G	555565	555565	1	A -> G	SNP (transition)	105	100.0%	0	Variants: BfR-CA-11057-TF15687-11_R	Concatemer BfR-CA-11057 - UniAss	I -> V	Filamentous hemagglutinin CDS
C	555932	555932	1	T -> C	SNP (transition)	131	100.0%	0	Variants: BfR-CA-11057-TF15687-11_R	Concatemer BfR-CA-11057 - UniAss	I -> T	Filamentous hemagglutinin CDS
A	555977	555977	1	G -> A	SNP (transition)	136	99.3%	0	Variants: BfR-CA-11057-TF15687-11_R	Concatemer BfR-CA-11057 - UniAss	G -> D	Filamentous hemagglutinin CDS
T	688815	688815	1	C -> T	SNP (transition)	90	100.0%	1e-278	Variants: BfR-CA-11057-TF15687-11_R	Concatemer BfR-CA-11057 - UniAss	R -> Q	ispE CDS
C	690474	690474	1	T -> C	SNP (transition)	119	100.0%	0	Variants: BfR-CA-11057-TF15687-11_R	Concatemer BfR-CA-11057 - UniAss		truB CDS
G	690584	690584	1	A -> G	SNP (transition)	98	99.0%	3.9e-308	Variants: BfR-CA-11057-TF15687-11_R	Concatemer BfR-CA-11057 - UniAss		DNA helicase CDS
A	690974	690974	1	G -> A	SNP (transition)	132	100.0%	0	Variants: BfR-CA-11057-TF15687-11_R	Concatemer BfR-CA-11057 - UniAss		DNA helicase CDS
A	692722	692722	1	G -> A	SNP (transition)	96	99.0%	9.6e-264	Variants: BfR-CA-11057-TF15687-11_R	Concatemer BfR-CA-11057 - UniAss		hypothetical protein CDS
T	692820	692820	1	C -> T	SNP (transition)	102	100.0%	0	Variants: BfR-CA-11057-TF15687-11_R	Concatemer BfR-CA-11057 - UniAss	A -> T	hypothetical protein CDS
G	692827	692827	1	A -> G	SNP (transition)	103	100.0%	0	Variants: BfR-CA-11057-TF15687-11_R	Concatemer BfR-CA-11057 - UniAss		hypothetical protein CDS
T	692857	692857	1	C -> T	SNP (transition)	114	98.2%	0	Variants: BfR-CA-11057-TF15687-11_R	Concatemer BfR-CA-11057 - UniAss	M -> I	hypothetical protein CDS
G	692999	692999	1	A -> G	SNP (transition)	133	99.2%	0	Variants: BfR-CA-11057-TF15687-11_R	Concatemer BfR-CA-11057 - UniAss		M3 family oligoendopeptidase CDS
C	694539	694539	1	T -> C	SNP (transition)	133	100.0%	0	Variants: BfR-CA-11057-TF15687-11_R	Concatemer BfR-CA-11057 - UniAss		M3 family oligoendopeptidase CDS
G	695208	695208	1	T -> G	SNP (transversion)	93	97.8%	6.8e-251	Variants: BfR-CA-11057-TF15687-11_R	Concatemer BfR-CA-11057 - UniAss		pyrB CDS
C	695252	695252	1	T -> C	SNP (transition)	108	99.1%	0	Variants: BfR-CA-11057-TF15687-11_R	Concatemer BfR-CA-11057 - UniAss	I -> V	pyrB CDS
A	695436	695436	1	G -> A	SNP (transition)	115	97.4%	6.2e-308	Variants: BfR-CA-11057-TF15687-11_R	Concatemer BfR-CA-11057 - UniAss		pyrB CDS
T	695807	695807	1	C -> T	SNP (transition)	129	99.2%	0	Variants: BfR-CA-11057-TF15687-11_R	Concatemer BfR-CA-11057 - UniAss		Serine/threonine transporter SstT CDS
G	695825	695825	1	A -> G	SNP (transition)	128	99.2%	0	Variants: BfR-CA-11057-TF15687-11_R	Concatemer BfR-CA-11057 - UniAss		Serine/threonine transporter SstT CDS
A	695900	695900	1	G -> A	SNP (transition)	113	98.2%	0	Variants: BfR-CA-11057-TF15687-11_R	Concatemer BfR-CA-11057 - UniAss		Serine/threonine transporter SstT CDS
T	696072	696072	1	C -> T	SNP (transition)	122	99.2%	0	Variants: BfR-CA-11057-TF15687-11_R	Concatemer BfR-CA-11057 - UniAss	R -> H	Serine/threonine transporter SstT CDS
C	696212	696212	1	T -> C	SNP (transition)	97	100.0%	2e-300	Variants: BfR-CA-11057-TF15687-11_R	Concatemer BfR-CA-11057 - UniAss		Serine/threonine transporter SstT CDS
C	697013	697013	1	T -> C	SNP (transition)	117	100.0%	0	Variants: BfR-CA-11057-TF15687-11_R	Concatemer BfR-CA-11057 - UniAss		metK CDS
C	697241	697241	1	T -> C	SNP (transition)	93	100.0%	2.5e-297	Variants: BfR-CA-11057-TF15687-11_R	Concatemer BfR-CA-11057 - UniAss		metK CDS
C	697253	697253	1	T -> C	SNP (transition)	101	100.0%	0	Variants: BfR-CA-11057-TF15687-11_R	Concatemer BfR-CA-11057 - UniAss		metK CDS
C	697262	697262	1	T -> C	SNP (transition)	100	100.0%	1e-299	Variants: BfR-CA-11057-TF15687-11_R	Concatemer BfR-CA-11057 - UniAss		metK CDS
C	697322	697322	1	A -> C	SNP (transversion)	94	100.0%	1.6e-300	Variants: BfR-CA-11057-TF15687-11_R	Concatemer BfR-CA-11057 - UniAss		metK CDS
C	697337	697337	1	T -> C	SNP (transition)	91	100.0%	5e-300	Variants: BfR-CA-11057-TF15687-11_R	Concatemer BfR-CA-11057 - UniAss		metK CDS
A	697346	697346	1	T -> A	SNP (transversion)	98	99.0%	2e-298	Variants: BfR-CA-11057-TF15687-11_R	Concatemer BfR-CA-11057 - UniAss		metK CDS
G	697349	697349	1	T -> G	SNP (transversion)	96	100.0%	2.5e-297	Variants: BfR-CA-11057-TF15687-11_R	Concatemer BfR-CA-11057 - UniAss		metK CDS
C	697352	697352	1	A -> C	SNP (transversion)	98	100.0%	0	Variants: BfR-CA-11057-TF15687-11_R	Concatemer BfR-CA-11057 - UniAss		metK CDS
A	697469	697469	1	G -> A	SNP (transition)	111	99.1%	0	Variants: BfR-CA-11057-TF15687-11_R	Concatemer BfR-CA-11057 - UniAss		metK CDS
G	697523	697523	1	A -> G	SNP (transition)	114	98.2%	0	Variants: BfR-CA-11057-TF15687-11_R	Concatemer BfR-CA-11057 - UniAss		metK CDS
G	697526	697526	1	T -> G	SNP (transversion)	111	99.1%	0	Variants: BfR-CA-11057-TF15687-11_R	Concatemer BfR-CA-11057 - UniAss		metK CDS
G	697577	697577	1	A -> G	SNP (transition)	103	98.1%	0	Variants: BfR-CA-11057-TF15687-11_R	Concatemer BfR-CA-11057 - UniAss		metK CDS
T	697583	697583	1	C -> T	SNP (transition)	100	97.0%	1.6e-285	Variants: BfR-CA-11057-TF15687-11_R	Concatemer BfR-CA-11057 - UniAss		metK CDS
G	697665	697665	1	A -> G	SNP (transition)	110	96.4%	0	Variants: BfR-CA-11057-TF15687-11_R	Concatemer BfR-CA-11057 - UniAss	N -> D	metK CDS
AAT	697671	697673	2	GAA -> AAT	Substitution	109	100.0%	0	Variants: BfR-CA-11057-TF15687-11_R	Concatemer BfR-CA-11057 - UniAss	E -> N	metK CDS
A	697688	697688	1	G -> A	SNP (transition)	125	97.6%	0	Variants: BfR-CA-11057-TF15687-11_R	Concatemer BfR-CA-11057 - UniAss		metK CDS
T	697718	697718	1	C -> T	SNP (transition)	103	100.0%	4e-288	Variants: BfR-CA-11057-TF15687-11_R	Concatemer BfR-CA-11057 - UniAss		metK CDS
G	697775	697775	1	A -> G	SNP (transition)	86	100.0%	2.5e-266	Variants: BfR-CA-11057-TF15687-11_R	Concatemer BfR-CA-11057 - UniAss		metK CDS
G	697898	697898	1	A -> G	SNP (transition)	93	100.0%	1.3e-306	Variants: BfR-CA-11057-TF15687-11_R	Concatemer BfR-CA-11057 - UniAss		metK CDS
T	697919	697919	1	C -> T	SNP (transition)	94	98.9%	4.7e-286	Variants: BfR-CA-11057-TF15687-11_R	Concatemer BfR-CA-11057 - UniAss		metK CDS
T	697922	697922	1	C -> T	SNP (transition)	100	98.0%	0	Variants: BfR-CA-11057-TF15687-11_R	Concatemer BfR-CA-11057 - UniAss		metK CDS
A	698078	698078	1	T -> A	SNP (transversion)	101	100.0%	1.3e-292	Variants: BfR-CA-11057-TF15687-11_R	Concatemer BfR-CA-11057 - UniAss	D -> E	metK CDS
T	698147	698147	1	C -> T	SNP (transition)	84	98.8%	2.1e-263	Variants: BfR-CA-11057-TF15687-11_R	Concatemer BfR-CA-11057 - UniAss		metK CDS
CC	698177	698178	2	TA -> CC	Substitution	130	99.2%	0	Variants: BfR-CA-11057-TF15687-11_R	Concatemer BfR-CA-11057 - UniAss	IK -> IQ	metK CDS
T	698254	698254	1	C -> T	SNP (transition)	115	100.0%	0	Variants: BfR-CA-11057-TF15687-11_R	Concatemer BfR-CA-11057 - UniAss
G	698296	698296	1	A -> G	SNP (transition)	118	100.0%	0	Variants: BfR-CA-11057-TF15687-11_R	Concatemer BfR-CA-11057 - UniAss
T	698305	698305	1	C -> T	SNP (transition)	105	100.0%	0	Variants: BfR-CA-11057-TF15687-11_R	Concatemer BfR-CA-11057 - UniAss
C	698340	698340	1	T -> C	SNP (transition)	118	100.0%	0	Variants: BfR-CA-11057-TF15687-11_R	Concatemer BfR-CA-11057 - UniAss
G	698344	698344	1	A -> G	SNP (transition)	120	99.2%	0	Variants: BfR-CA-11057-TF15687-11_R	Concatemer BfR-CA-11057 - UniAss
T	698358	698358	1	C -> T	SNP (transition)	118	97.5%	0	Variants: BfR-CA-11057-TF15687-11_R	Concatemer BfR-CA-11057 - UniAss
A	698370	698370	1	C -> A	SNP (transversion)	124	98.4%	0	Variants: BfR-CA-11057-TF15687-11_R	Concatemer BfR-CA-11057 - UniAss
G	698373	698373	1	A -> G	SNP (transition)	124	98.4%	0	Variants: BfR-CA-11057-TF15687-11_R	Concatemer BfR-CA-11057 - UniAss
G	698376	698376	1	A -> G	SNP (transition)	124	99.2%	0	Variants: BfR-CA-11057-TF15687-11_R	Concatemer BfR-CA-11057 - UniAss
GA	698383	698384	2	AC -> GA	Substitution	136	99.3%	0	Variants: BfR-CA-11057-TF15687-11_R	Concatemer BfR-CA-11057 - UniAss
T	698388	698388	1	C -> T	SNP (transition)	137	99.3%	0	Variants: BfR-CA-11057-TF15687-11_R	Concatemer BfR-CA-11057 - UniAss
C	698411	698411	1	T -> C	SNP (transition)	132	99.2%	0	Variants: BfR-CA-11057-TF15687-11_R	Concatemer BfR-CA-11057 - UniAss
A	698466	698466	1	G -> A	SNP (transition)	99	100.0%	1e-296	Variants: BfR-CA-11057-TF15687-11_R	Concatemer BfR-CA-11057 - UniAss
C	698481	698481	1	T -> C	SNP (transition)	106	99.1%	0	Variants: BfR-CA-11057-TF15687-11_R	Concatemer BfR-CA-11057 - UniAss
A	698487	698487	1	G -> A	SNP (transition)	117	100.0%	0	Variants: BfR-CA-11057-TF15687-11_R	Concatemer BfR-CA-11057 - UniAss
A	698494	698494	1	G -> A	SNP (transition)	117	100.0%	0	Variants: BfR-CA-11057-TF15687-11_R	Concatemer BfR-CA-11057 - UniAss
A	698511	698511	1	G -> A	SNP (transition)	112	100.0%	0	Variants: BfR-CA-11057-TF15687-11_R	Concatemer BfR-CA-11057 - UniAss
A	698532	698532	1	G -> A	SNP (transition)	117	100.0%	0	Variants: BfR-CA-11057-TF15687-11_R	Concatemer BfR-CA-11057 - UniAss
T	698535	698535	1	A -> T	SNP (transversion)	115	100.0%	0	Variants: BfR-CA-11057-TF15687-11_R	Concatemer BfR-CA-11057 - UniAss
G	698539	698539	1	A -> G	SNP (transition)	112	100.0%	0	Variants: BfR-CA-11057-TF15687-11_R	Concatemer BfR-CA-11057 - UniAss
G	1038237	1038237	1	A -> G	SNP (transition)	139	99.3%	0	Variants: BfR-CA-11057-TF15687-11_R	Concatemer BfR-CA-11057 - UniAss	I -> T	MBL fold metallo-hydrolase CDS
G	1038273	1038273	1	A -> G	SNP (transition)	111	98.2%	0	Variants: BfR-CA-11057-TF15687-11_R	Concatemer BfR-CA-11057 - UniAss
A	1040325	1040325	1	G -> A	SNP (transition)	116	99.1%	0	Variants: BfR-CA-11057-TF15687-11_R	Concatemer BfR-CA-11057 - UniAss		dnaK CDS
T	1042179	1042179	1	C -> T	SNP (transition)	107	99.1%	4.3e-305	Variants: BfR-CA-11057-TF15687-11_R	Concatemer BfR-CA-11057 - UniAss		hrcA CDS
A	1042182	1042182	1	G -> A	SNP (transition)	111	100.0%	0	Variants: BfR-CA-11057-TF15687-11_R	Concatemer BfR-CA-11057 - UniAss		hrcA CDS
AC	1042187	1042188	2	GT -> AC	Substitution	111 -> 112	98.2%	6.2e-304	Variants: BfR-CA-11057-TF15687-11_R	Concatemer BfR-CA-11057 - UniAss		hrcA CDS
T	1042191	1042191	1	C -> T	SNP (transition)	108	98.1%	0	Variants: BfR-CA-11057-TF15687-11_R	Concatemer BfR-CA-11057 - UniAss		hrcA CDS
C	1042194	1042194	1	T -> C	SNP (transition)	109	99.1%	0	Variants: BfR-CA-11057-TF15687-11_R	Concatemer BfR-CA-11057 - UniAss		hrcA CDS
G	1042206	1042206	1	A -> G	SNP (transition)	108	100.0%	0	Variants: BfR-CA-11057-TF15687-11_R	Concatemer BfR-CA-11057 - UniAss		hrcA CDS
G	1042218	1042218	1	A -> G	SNP (transition)	108	98.1%	0	Variants: BfR-CA-11057-TF15687-11_R	Concatemer BfR-CA-11057 - UniAss		hrcA CDS
A	1042221	1042221	1	G -> A	SNP (transition)	109	99.1%	0	Variants: BfR-CA-11057-TF15687-11_R	Concatemer BfR-CA-11057 - UniAss		hrcA CDS
T	1042233	1042233	1	C -> T	SNP (transition)	124	99.2%	0	Variants: BfR-CA-11057-TF15687-11_R	Concatemer BfR-CA-11057 - UniAss		hrcA CDS
C	1042249	1042249	1	T -> C	SNP (transition)	110	100.0%	0	Variants: BfR-CA-11057-TF15687-11_R	Concatemer BfR-CA-11057 - UniAss	N -> S	hrcA CDS
A	1042293	1042293	1	G -> A	SNP (transition)	110	97.3%	0	Variants: BfR-CA-11057-TF15687-11_R	Concatemer BfR-CA-11057 - UniAss		hrcA CDS
A	1042371	1042371	1	G -> A	SNP (transition)	109	100.0%	0	Variants: BfR-CA-11057-TF15687-11_R	Concatemer BfR-CA-11057 - UniAss		hrcA CDS
G	1042431	1042431	1	A -> G	SNP (transition)	114	99.1%	0	Variants: BfR-CA-11057-TF15687-11_R	Concatemer BfR-CA-11057 - UniAss		hrcA CDS
G	1042479	1042479	1	A -> G	SNP (transition)	100	100.0%	0	Variants: BfR-CA-11057-TF15687-11_R	Concatemer BfR-CA-11057 - UniAss
T	1042488	1042488	1	C -> T	SNP (transition)	113	100.0%	0	Variants: BfR-CA-11057-TF15687-11_R	Concatemer BfR-CA-11057 - UniAss
A	1042490	1042490	1	T -> A	SNP (transversion)	114	99.1%	0	Variants: BfR-CA-11057-TF15687-11_R	Concatemer BfR-CA-11057 - UniAss
G	1042492	1042492	1	T -> G	SNP (transversion)	114	99.1%	0	Variants: BfR-CA-11057-TF15687-11_R	Concatemer BfR-CA-11057 - UniAss
AG	1042520	1042521	2	TA -> AG	Substitution	125 -> 137	100.0%	0	Variants: BfR-CA-11057-TF15687-11_R	Concatemer BfR-CA-11057 - UniAss
T	1042591	1042591	1	A -> T	SNP (transversion)	143	99.3%	0	Variants: BfR-CA-11057-TF15687-11_R	Concatemer BfR-CA-11057 - UniAss
A	1042596	1042596	1	G -> A	SNP (transition)	144	99.3%	0	Variants: BfR-CA-11057-TF15687-11_R	Concatemer BfR-CA-11057 - UniAss
A	1042608	1042608	1	G -> A	SNP (transition)	146	99.3%	0	Variants: BfR-CA-11057-TF15687-11_R	Concatemer BfR-CA-11057 - UniAss
G	1042632	1042632	1	A -> G	SNP (transition)	147	98.6%	0	Variants: BfR-CA-11057-TF15687-11_R	Concatemer BfR-CA-11057 - UniAss
A	1042634	1042634	1	C -> A	SNP (transversion)	140	99.3%	0	Variants: BfR-CA-11057-TF15687-11_R	Concatemer BfR-CA-11057 - UniAss
A	1042638	1042638	1	C -> A	SNP (transversion)	131	99.2%	0	Variants: BfR-CA-11057-TF15687-11_R	Concatemer BfR-CA-11057 - UniAss
C	1042642	1042642	1	T -> C	SNP (transition)	123	99.2%	0	Variants: BfR-CA-11057-TF15687-11_R	Concatemer BfR-CA-11057 - UniAss
GT	1042650	1042651	2	AA -> GT	Substitution	112 -> 113	95.5% -> 95.6%	0	Variants: BfR-CA-11057-TF15687-11_R	Concatemer BfR-CA-11057 - UniAss
ACAG	1042654	1042657	4	TGCA -> ACAG	Substitution	107 -> 112	94.4% -> 94.6%	1.7e-280	Variants: BfR-CA-11057-TF15687-11_R	Concatemer BfR-CA-11057 - UniAss
G	1042659	1042658	0	+G	Insertion	100	91.0%	1.2e-278	Variants: BfR-CA-11057-TF15687-11_R	Concatemer BfR-CA-11057 - UniAss
A	1042687	1042687	1	T -> A	SNP (transversion)	80	98.8%	1e-242	Variants: BfR-CA-11057-TF15687-11_R	Concatemer BfR-CA-11057 - UniAss
T	1042690	1042690	1	A -> T	SNP (transversion)	82	87.8%	3.3e-196	Variants: BfR-CA-11057-TF15687-11_R	Concatemer BfR-CA-11057 - UniAss
C	1042692	1042692	1	T -> C	SNP (transition)	83	88.0%	6.1e-221	Variants: BfR-CA-11057-TF15687-11_R	Concatemer BfR-CA-11057 - UniAss
AA	1042696	1042697	2	TG -> AA	Substitution	86 -> 87	83.7% -> 83.9%	1.1e-185	Variants: BfR-CA-11057-TF15687-11_R	Concatemer BfR-CA-11057 - UniAss
T	1042699	1042699	1	C -> T	SNP (transition)	87	81.6%	9.3e-203	Variants: BfR-CA-11057-TF15687-11_R	Concatemer BfR-CA-11057 - UniAss
A	1042702	1042702	1	G -> A	SNP (transition)	90	80.0%	1.5e-175	Variants: BfR-CA-11057-TF15687-11_R	Concatemer BfR-CA-11057 - UniAss
C	1042729	1042729	1	T -> C	SNP (transition)	92	91.3%	1.5e-257	Variants: BfR-CA-11057-TF15687-11_R	Concatemer BfR-CA-11057 - UniAss
AC	1042750	1042751	2	GA -> AC	Substitution	86	97.7%	5.8e-265	Variants: BfR-CA-11057-TF15687-11_R	Concatemer BfR-CA-11057 - UniAss
C	1042763	1042763	1	T -> C	SNP (transition)	86	97.7%	2.3e-273	Variants: BfR-CA-11057-TF15687-11_R	Concatemer BfR-CA-11057 - UniAss
T	1042765	1042765	1	C -> T	SNP (transition)	82	98.8%	1e-232	Variants: BfR-CA-11057-TF15687-11_R	Concatemer BfR-CA-11057 - UniAss
AC	1042784	1042785	2	GT -> AC	Substitution	99	98.0%	2.4e-277	Variants: BfR-CA-11057-TF15687-11_R	Concatemer BfR-CA-11057 - UniAss	N -> S	cfrA CDS
A	1042793	1042793	1	G -> A	SNP (transition)	105	98.1%	1.1e-294	Variants: BfR-CA-11057-TF15687-11_R	Concatemer BfR-CA-11057 - UniAss		cfrA CDS
G	1042796	1042796	1	A -> G	SNP (transition)	105	99.0%	0	Variants: BfR-CA-11057-TF15687-11_R	Concatemer BfR-CA-11057 - UniAss		cfrA CDS
T	1042805	1042805	1	C -> T	SNP (transition)	109	98.2%	0	Variants: BfR-CA-11057-TF15687-11_R	Concatemer BfR-CA-11057 - UniAss	M -> I	cfrA CDS
A	1042829	1042829	1	G -> A	SNP (transition)	110	100.0%	0	Variants: BfR-CA-11057-TF15687-11_R	Concatemer BfR-CA-11057 - UniAss		cfrA CDS
G	1042832	1042832	1	A -> G	SNP (transition)	111	99.1%	0	Variants: BfR-CA-11057-TF15687-11_R	Concatemer BfR-CA-11057 - UniAss		cfrA CDS
A	1042835	1042835	1	G -> A	SNP (transition)	109	99.1%	0	Variants: BfR-CA-11057-TF15687-11_R	Concatemer BfR-CA-11057 - UniAss		cfrA CDS
G	1042841	1042841	1	T -> G	SNP (transversion)	111	99.1%	0	Variants: BfR-CA-11057-TF15687-11_R	Concatemer BfR-CA-11057 - UniAss		cfrA CDS
AG	1042850	1042851	2	GC -> AG	Substitution	118 -> 120	97.5%	0	Variants: BfR-CA-11057-TF15687-11_R	Concatemer BfR-CA-11057 - UniAss	S -> T	cfrA CDS
GT	1042854	1042855	2	CC -> GT	Substitution	111 -> 119	97.3% -> 97.5%	0	Variants: BfR-CA-11057-TF15687-11_R	Concatemer BfR-CA-11057 - UniAss	G -> T	cfrA CDS
CGCT	1042858	1042861	3	TCCC -> CGCT	Substitution	106 -> 107	97.2%	0	Variants: BfR-CA-11057-TF15687-11_R	Concatemer BfR-CA-11057 - UniAss	GS -> SG	cfrA CDS
T	1042863	1042863	1	C -> T	SNP (transition)	107	99.1%	4.3e-305	Variants: BfR-CA-11057-TF15687-11_R	Concatemer BfR-CA-11057 - UniAss	S -> N	cfrA CDS
TG	1042866	1042867	2	GC -> TG	Substitution	108	98.1%	5.4e-308	Variants: BfR-CA-11057-TF15687-11_R	Concatemer BfR-CA-11057 - UniAss	A -> Q	cfrA CDS
A	1042880	1042880	1	G -> A	SNP (transition)	126	98.4%	0	Variants: BfR-CA-11057-TF15687-11_R	Concatemer BfR-CA-11057 - UniAss		cfrA CDS
C	1042885	1042885	1	T -> C	SNP (transition)	123	100.0%	0	Variants: BfR-CA-11057-TF15687-11_R	Concatemer BfR-CA-11057 - UniAss	N -> D	cfrA CDS
A	1042892	1042892	1	G -> A	SNP (transition)	124	99.2%	0	Variants: BfR-CA-11057-TF15687-11_R	Concatemer BfR-CA-11057 - UniAss		cfrA CDS
T	1042900	1042900	1	C -> T	SNP (transition)	118	99.2%	0	Variants: BfR-CA-11057-TF15687-11_R	Concatemer BfR-CA-11057 - UniAss	D -> N	cfrA CDS
G	1042922	1042922	1	A -> G	SNP (transition)	109	99.1%	0	Variants: BfR-CA-11057-TF15687-11_R	Concatemer BfR-CA-11057 - UniAss		cfrA CDS
C	1042937	1042937	1	T -> C	SNP (transition)	119	99.2%	0	Variants: BfR-CA-11057-TF15687-11_R	Concatemer BfR-CA-11057 - UniAss		cfrA CDS
A	1042940	1042940	1	G -> A	SNP (transition)	115	100.0%	0	Variants: BfR-CA-11057-TF15687-11_R	Concatemer BfR-CA-11057 - UniAss		cfrA CDS
A	1042964	1042964	1	G -> A	SNP (transition)	128	100.0%	0	Variants: BfR-CA-11057-TF15687-11_R	Concatemer BfR-CA-11057 - UniAss		cfrA CDS
A	1042985	1042985	1	G -> A	SNP (transition)	123	98.4%	0	Variants: BfR-CA-11057-TF15687-11_R	Concatemer BfR-CA-11057 - UniAss		cfrA CDS
C	1042994	1042994	1	T -> C	SNP (transition)	112	100.0%	0	Variants: BfR-CA-11057-TF15687-11_R	Concatemer BfR-CA-11057 - UniAss		cfrA CDS
T	1043000	1043000	1	G -> T	SNP (transversion)	115	98.3%	0	Variants: BfR-CA-11057-TF15687-11_R	Concatemer BfR-CA-11057 - UniAss		cfrA CDS
C	1043087	1043087	1	T -> C	SNP (transition)	114	99.1%	0	Variants: BfR-CA-11057-TF15687-11_R	Concatemer BfR-CA-11057 - UniAss		cfrA CDS
A	1043093	1043093	1	G -> A	SNP (transition)	117	98.3%	0	Variants: BfR-CA-11057-TF15687-11_R	Concatemer BfR-CA-11057 - UniAss		cfrA CDS
A	1043099	1043099	1	G -> A	SNP (transition)	118	99.2%	0	Variants: BfR-CA-11057-TF15687-11_R	Concatemer BfR-CA-11057 - UniAss		cfrA CDS
A	1043258	1043258	1	G -> A	SNP (transition)	113	100.0%	0	Variants: BfR-CA-11057-TF15687-11_R	Concatemer BfR-CA-11057 - UniAss		cfrA CDS
TC	1043267	1043268	2	CT -> TC	Substitution	113 -> 114	100.0%	0	Variants: BfR-CA-11057-TF15687-11_R	Concatemer BfR-CA-11057 - UniAss	K -> R	cfrA CDS
G	1043271	1043271	1	A -> G	SNP (transition)	114	100.0%	0	Variants: BfR-CA-11057-TF15687-11_R	Concatemer BfR-CA-11057 - UniAss	F -> S	cfrA CDS
C	1043584	1043584	1	G -> C	SNP (transversion)	133	100.0%	0	Variants: BfR-CA-11057-TF15687-11_R	Concatemer BfR-CA-11057 - UniAss	L -> V	cfrA CDS
CAA	1043648	1043650	2	AAG -> CAA	Substitution	112 -> 114	100.0%	0	Variants: BfR-CA-11057-TF15687-11_R	Concatemer BfR-CA-11057 - UniAss		cfrA CDS
GTT	1043657	1043659	2	ATC -> GTT	Substitution	109 -> 115	99.1%	0	Variants: BfR-CA-11057-TF15687-11_R	Concatemer BfR-CA-11057 - UniAss	D -> N	cfrA CDS
G	1043669	1043669	1	A -> G	SNP (transition)	126	98.4%	0	Variants: BfR-CA-11057-TF15687-11_R	Concatemer BfR-CA-11057 - UniAss		cfrA CDS
G	1043672	1043672	1	A -> G	SNP (transition)	135	100.0%	0	Variants: BfR-CA-11057-TF15687-11_R	Concatemer BfR-CA-11057 - UniAss		cfrA CDS
T	1043690	1043690	1	A -> T	SNP (transversion)	110	99.1%	0	Variants: BfR-CA-11057-TF15687-11_R	Concatemer BfR-CA-11057 - UniAss		cfrA CDS
G	1043717	1043717	1	A -> G	SNP (transition)	108	99.1%	0	Variants: BfR-CA-11057-TF15687-11_R	Concatemer BfR-CA-11057 - UniAss		cfrA CDS
C	1043720	1043720	1	A -> C	SNP (transversion)	107	99.1%	0	Variants: BfR-CA-11057-TF15687-11_R	Concatemer BfR-CA-11057 - UniAss		cfrA CDS
T	1043724	1043724	1	C -> T	SNP (transition)	107	99.1%	0	Variants: BfR-CA-11057-TF15687-11_R	Concatemer BfR-CA-11057 - UniAss	S -> N	cfrA CDS
A	1043765	1043765	1	G -> A	SNP (transition)	125	98.4%	0	Variants: BfR-CA-11057-TF15687-11_R	Concatemer BfR-CA-11057 - UniAss		cfrA CDS
G	1043769	1043769	1	A -> G	SNP (transition)	120	99.2%	0	Variants: BfR-CA-11057-TF15687-11_R	Concatemer BfR-CA-11057 - UniAss	V -> A	cfrA CDS
C	1043774	1043774	1	T -> C	SNP (transition)	119	100.0%	0	Variants: BfR-CA-11057-TF15687-11_R	Concatemer BfR-CA-11057 - UniAss		cfrA CDS
CAA	1043792	1043794	2	TAG -> CAA	Substitution	113	99.1%	0	Variants: BfR-CA-11057-TF15687-11_R	Concatemer BfR-CA-11057 - UniAss		cfrA CDS
G	1043801	1043801	1	A -> G	SNP (transition)	110	100.0%	0	Variants: BfR-CA-11057-TF15687-11_R	Concatemer BfR-CA-11057 - UniAss		cfrA CDS
T	1043861	1043861	1	C -> T	SNP (transition)	99	99.0%	0	Variants: BfR-CA-11057-TF15687-11_R	Concatemer BfR-CA-11057 - UniAss		cfrA CDS
C	1043867	1043867	1	T -> C	SNP (transition)	103	100.0%	0	Variants: BfR-CA-11057-TF15687-11_R	Concatemer BfR-CA-11057 - UniAss		cfrA CDS
TGC	1043870	1043872	2	AGA -> TGC	Substitution	103 -> 104	99.0%	1.6e-265	Variants: BfR-CA-11057-TF15687-11_R	Concatemer BfR-CA-11057 - UniAss	S -> A	cfrA CDS
T	1043876	1043876	1	C -> T	SNP (transition)	120	100.0%	0	Variants: BfR-CA-11057-TF15687-11_R	Concatemer BfR-CA-11057 - UniAss		cfrA CDS
A	1043882	1043882	1	G -> A	SNP (transition)	127	99.2%	0	Variants: BfR-CA-11057-TF15687-11_R	Concatemer BfR-CA-11057 - UniAss		cfrA CDS
A	1043891	1043891	1	G -> A	SNP (transition)	128	96.9%	0	Variants: BfR-CA-11057-TF15687-11_R	Concatemer BfR-CA-11057 - UniAss		cfrA CDS
T	1043896	1043896	1	C -> T	SNP (transition)	148	98.6%	0	Variants: BfR-CA-11057-TF15687-11_R	Concatemer BfR-CA-11057 - UniAss	D -> N	cfrA CDS
T	1043903	1043903	1	C -> T	SNP (transition)	141	100.0%	0	Variants: BfR-CA-11057-TF15687-11_R	Concatemer BfR-CA-11057 - UniAss		cfrA CDS
G	1043912	1043912	1	A -> G	SNP (transition)	159	99.4%	0	Variants: BfR-CA-11057-TF15687-11_R	Concatemer BfR-CA-11057 - UniAss		cfrA CDS
GTC	1043922	1043924	3	CCA -> GTC	Substitution	144 -> 145	95.8% -> 95.9%	0	Variants: BfR-CA-11057-TF15687-11_R	Concatemer BfR-CA-11057 - UniAss	SG -> ST	cfrA CDS
G	1043927	1043927	1	A -> G	SNP (transition)	146	99.3%	0	Variants: BfR-CA-11057-TF15687-11_R	Concatemer BfR-CA-11057 - UniAss		cfrA CDS
A	1043930	1043930	1	G -> A	SNP (transition)	146	100.0%	0	Variants: BfR-CA-11057-TF15687-11_R	Concatemer BfR-CA-11057 - UniAss		cfrA CDS
G	1043966	1043966	1	A -> G	SNP (transition)	149	99.3%	0	Variants: BfR-CA-11057-TF15687-11_R	Concatemer BfR-CA-11057 - UniAss		cfrA CDS
C	1043999	1043999	1	T -> C	SNP (transition)	142	99.3%	0	Variants: BfR-CA-11057-TF15687-11_R	Concatemer BfR-CA-11057 - UniAss		cfrA CDS
G	1044005	1044005	1	A -> G	SNP (transition)	140	98.6%	0	Variants: BfR-CA-11057-TF15687-11_R	Concatemer BfR-CA-11057 - UniAss		cfrA CDS
T	1044024	1044024	1	G -> T	SNP (transversion)	139	100.0%	0	Variants: BfR-CA-11057-TF15687-11_R	Concatemer BfR-CA-11057 - UniAss	P -> Q	cfrA CDS
A	1044029	1044029	1	T -> A	SNP (transversion)	138	97.1%	0	Variants: BfR-CA-11057-TF15687-11_R	Concatemer BfR-CA-11057 - UniAss	R -> S	cfrA CDS
G	1044044	1044044	1	A -> G	SNP (transition)	116	99.1%	0	Variants: BfR-CA-11057-TF15687-11_R	Concatemer BfR-CA-11057 - UniAss		cfrA CDS
G	1044047	1044047	1	A -> G	SNP (transition)	116	100.0%	0	Variants: BfR-CA-11057-TF15687-11_R	Concatemer BfR-CA-11057 - UniAss		cfrA CDS
A	1044074	1044074	1	G -> A	SNP (transition)	115	99.1%	0	Variants: BfR-CA-11057-TF15687-11_R	Concatemer BfR-CA-11057 - UniAss		cfrA CDS
G	1044110	1044110	1	A -> G	SNP (transition)	116	99.1%	0	Variants: BfR-CA-11057-TF15687-11_R	Concatemer BfR-CA-11057 - UniAss		cfrA CDS
C	1044128	1044128	1	T -> C	SNP (transition)	116	100.0%	0	Variants: BfR-CA-11057-TF15687-11_R	Concatemer BfR-CA-11057 - UniAss		cfrA CDS
A	1044155	1044155	1	G -> A	SNP (transition)	125	98.4%	0	Variants: BfR-CA-11057-TF15687-11_R	Concatemer BfR-CA-11057 - UniAss		cfrA CDS
T	1044191	1044191	1	C -> T	SNP (transition)	136	100.0%	0	Variants: BfR-CA-11057-TF15687-11_R	Concatemer BfR-CA-11057 - UniAss		cfrA CDS
T	1044314	1044314	1	C -> T	SNP (transition)	151	99.3%	0	Variants: BfR-CA-11057-TF15687-11_R	Concatemer BfR-CA-11057 - UniAss		cfrA CDS
G	1044662	1044662	1	A -> G	SNP (transition)	100	100.0%	1e-299	Variants: BfR-CA-11057-TF15687-11_R	Concatemer BfR-CA-11057 - UniAss		cfrA CDS
G	1044720	1044720	1	C -> G	SNP (transversion)	110	100.0%	0	Variants: BfR-CA-11057-TF15687-11_R	Concatemer BfR-CA-11057 - UniAss	S -> T	cfrA CDS
G	1044722	1044722	1	A -> G	SNP (transition)	108	100.0%	0	Variants: BfR-CA-11057-TF15687-11_R	Concatemer BfR-CA-11057 - UniAss		cfrA CDS
GGT	1044761	1044763	2	AGC -> GGT	Substitution	96	99.0%	3.2e-294	Variants: BfR-CA-11057-TF15687-11_R	Concatemer BfR-CA-11057 - UniAss	A -> T	cfrA CDS
G	1044767	1044767	1	T -> G	SNP (transversion)	103	100.0%	0	Variants: BfR-CA-11057-TF15687-11_R	Concatemer BfR-CA-11057 - UniAss		cfrA CDS
C	1044781	1044781	1	T -> C	SNP (transition)	100	100.0%	0	Variants: BfR-CA-11057-TF15687-11_R	Concatemer BfR-CA-11057 - UniAss	I -> V	cfrA CDS
T	1044785	1044785	1	C -> T	SNP (transition)	99	99.0%	3.9e-272	Variants: BfR-CA-11057-TF15687-11_R	Concatemer BfR-CA-11057 - UniAss		cfrA CDS
G	1044788	1044788	1	A -> G	SNP (transition)	101	100.0%	0	Variants: BfR-CA-11057-TF15687-11_R	Concatemer BfR-CA-11057 - UniAss		cfrA CDS
A	1044791	1044791	1	G -> A	SNP (transition)	108	99.1%	0	Variants: BfR-CA-11057-TF15687-11_R	Concatemer BfR-CA-11057 - UniAss		cfrA CDS
T	1044797	1044797	1	C -> T	SNP (transition)	111	96.4%	3e-303	Variants: BfR-CA-11057-TF15687-11_R	Concatemer BfR-CA-11057 - UniAss		cfrA CDS
G	1044815	1044815	1	A -> G	SNP (transition)	102	98.0%	5.1e-296	Variants: BfR-CA-11057-TF15687-11_R	Concatemer BfR-CA-11057 - UniAss		cfrA CDS
G	1044821	1044821	1	A -> G	SNP (transition)	103	96.1%	4.4e-290	Variants: BfR-CA-11057-TF15687-11_R	Concatemer BfR-CA-11057 - UniAss		cfrA CDS
GCTT	1044824	1044827	4	AGCC -> GCTT	Substitution	110 -> 114	90.9% -> 91.8%	1.6e-263	Variants: BfR-CA-11057-TF15687-11_R	Concatemer BfR-CA-11057 - UniAss	LA -> LS	cfrA CDS
G	1044830	1044830	1	A -> G	SNP (transition)	110	94.5%	0	Variants: BfR-CA-11057-TF15687-11_R	Concatemer BfR-CA-11057 - UniAss		cfrA CDS
A	1044833	1044833	1	G -> A	SNP (transition)	109	93.6%	7.4e-275	Variants: BfR-CA-11057-TF15687-11_R	Concatemer BfR-CA-11057 - UniAss		cfrA CDS
G	1044842	1044842	1	A -> G	SNP (transition)	98	98.0%	3e-303	Variants: BfR-CA-11057-TF15687-11_R	Concatemer BfR-CA-11057 - UniAss		cfrA CDS
T	1044848	1044848	1	C -> T	SNP (transition)	104	98.1%	0	Variants: BfR-CA-11057-TF15687-11_R	Concatemer BfR-CA-11057 - UniAss		cfrA CDS
T	1044859	1044859	1	A -> T	SNP (transversion)	109	94.5%	4e-289	Variants: BfR-CA-11057-TF15687-11_R	Concatemer BfR-CA-11057 - UniAss	L -> I	cfrA CDS
T	1044863	1044863	1	C -> T	SNP (transition)	108	96.3%	5.3e-305	Variants: BfR-CA-11057-TF15687-11_R	Concatemer BfR-CA-11057 - UniAss		cfrA CDS
A	1044903	1044903	1	G -> A	SNP (transition)	117	97.4%	0	Variants: BfR-CA-11057-TF15687-11_R	Concatemer BfR-CA-11057 - UniAss
	1052542	1052542	1	(A)3 -> (A)2	Deletion (tandem repeat)	333	99.7%	4.4e-31	Variants: BfR-CA-11057-TF15687-11_R	Concatemer BfR-CA-11057 - UniAss
C	1052849	1052849	1	T -> C	SNP (transition)	312	99.0%	1.3e-86	Variants: BfR-CA-11057-TF15687-11_R	Concatemer BfR-CA-11057 - UniAss		16S ribosomal RNA
C	1056828	1056828	1	T -> C	SNP (transition)	102	100.0%	0	Variants: BfR-CA-11057-TF15687-11_R	Concatemer BfR-CA-11057 - UniAss	E -> G	ccmA CDS
C	1058557	1058557	1	T -> C	SNP (transition)	133	100.0%	0	Variants: BfR-CA-11057-TF15687-11_R	Concatemer BfR-CA-11057 - UniAss	I -> V	Putative ABC transport system permease CDS
T	1058795	1058795	1	G -> T	SNP (transversion)	105	100.0%	0	Variants: BfR-CA-11057-TF15687-11_R	Concatemer BfR-CA-11057 - UniAss		Putative ABC transport system permease CDS
T	1058819	1058819	1	C -> T	SNP (transition)	103	98.1%	5.2e-299	Variants: BfR-CA-11057-TF15687-11_R	Concatemer BfR-CA-11057 - UniAss	R -> K	ataC CDS
T	1058880	1058880	1	C -> T	SNP (transition)	96	100.0%	6.3e-307	Variants: BfR-CA-11057-TF15687-11_R	Concatemer BfR-CA-11057 - UniAss	V -> I	ataC CDS
G	1058884	1058884	1	A -> G	SNP (transition)	96	100.0%	6.3e-307	Variants: BfR-CA-11057-TF15687-11_R	Concatemer BfR-CA-11057 - UniAss		ataC CDS
A	1058971	1058971	1	G -> A	SNP (transition)	115	99.1%	0	Variants: BfR-CA-11057-TF15687-11_R	Concatemer BfR-CA-11057 - UniAss		ataC CDS
G	1059022	1059022	1	A -> G	SNP (transition)	121	100.0%	0	Variants: BfR-CA-11057-TF15687-11_R	Concatemer BfR-CA-11057 - UniAss		ataC CDS
A	1059106	1059106	1	G -> A	SNP (transition)	157	98.7%	0	Variants: BfR-CA-11057-TF15687-11_R	Concatemer BfR-CA-11057 - UniAss		ataC CDS
A	1059154	1059154	1	G -> A	SNP (transition)	138	100.0%	0	Variants: BfR-CA-11057-TF15687-11_R	Concatemer BfR-CA-11057 - UniAss		ataC CDS
G	1059162	1059162	1	A -> G	SNP (transition)	143	99.3%	0	Variants: BfR-CA-11057-TF15687-11_R	Concatemer BfR-CA-11057 - UniAss	F -> L	ataC CDS
T	1059259	1059259	1	C -> T	SNP (transition)	118	99.2%	0	Variants: BfR-CA-11057-TF15687-11_R	Concatemer BfR-CA-11057 - UniAss		ataC CDS
G	1059283	1059283	1	A -> G	SNP (transition)	116	99.1%	0	Variants: BfR-CA-11057-TF15687-11_R	Concatemer BfR-CA-11057 - UniAss		ataC CDS
G	1059487	1059487	1	A -> G	SNP (transition)	151	98.0%	0	Variants: BfR-CA-11057-TF15687-11_R	Concatemer BfR-CA-11057 - UniAss		ataC CDS
C	1059541	1059541	1	T -> C	SNP (transition)	116	98.3%	0	Variants: BfR-CA-11057-TF15687-11_R	Concatemer BfR-CA-11057 - UniAss		ataC CDS
CA	1059570	1059571	2	TG -> CA	Substitution	115	98.3%	0	Variants: BfR-CA-11057-TF15687-11_R	Concatemer BfR-CA-11057 - UniAss	ST -> SA	ataC CDS
G	1059624	1059624	1	A -> G	SNP (transition)	120	99.2%	0	Variants: BfR-CA-11057-TF15687-11_R	Concatemer BfR-CA-11057 - UniAss		Phytase-like domain-containing protein CDS
T	1059660	1059660	1	C -> T	SNP (transition)	111	100.0%	0	Variants: BfR-CA-11057-TF15687-11_R	Concatemer BfR-CA-11057 - UniAss		Phytase-like domain-containing protein CDS
T	1059675	1059675	1	C -> T	SNP (transition)	115	99.1%	0	Variants: BfR-CA-11057-TF15687-11_R	Concatemer BfR-CA-11057 - UniAss		Phytase-like domain-containing protein CDS
G	1059897	1059897	1	A -> G	SNP (transition)	127	99.2%	0	Variants: BfR-CA-11057-TF15687-11_R	Concatemer BfR-CA-11057 - UniAss		Phytase-like domain-containing protein CDS
G	1059915	1059915	1	A -> G	SNP (transition)	129	98.4%	0	Variants: BfR-CA-11057-TF15687-11_R	Concatemer BfR-CA-11057 - UniAss		Phytase-like domain-containing protein CDS
A	1059961	1059961	1	G -> A	SNP (transition)	127	98.4%	0	Variants: BfR-CA-11057-TF15687-11_R	Concatemer BfR-CA-11057 - UniAss	A -> V	Phytase-like domain-containing protein CDS
G	1059973	1059973	1	A -> G	SNP (transition)	118	100.0%	0	Variants: BfR-CA-11057-TF15687-11_R	Concatemer BfR-CA-11057 - UniAss	I -> T	Phytase-like domain-containing protein CDS
C	1060048	1060048	1	T -> C	SNP (transition)	123	99.2%	0	Variants: BfR-CA-11057-TF15687-11_R	Concatemer BfR-CA-11057 - UniAss	N -> S	Phytase-like domain-containing protein CDS
G	1060134	1060134	1	A -> G	SNP (transition)	118	99.2%	0	Variants: BfR-CA-11057-TF15687-11_R	Concatemer BfR-CA-11057 - UniAss		Phytase-like domain-containing protein CDS
A	1060458	1060458	1	G -> A	SNP (transition)	113	99.1%	0	Variants: BfR-CA-11057-TF15687-11_R	Concatemer BfR-CA-11057 - UniAss		Phytase-like domain-containing protein CDS
T	1060491	1060491	1	G -> T	SNP (transversion)	107	99.1%	2.7e-273	Variants: BfR-CA-11057-TF15687-11_R	Concatemer BfR-CA-11057 - UniAss		Phytase-like domain-containing protein CDS
G	1060503	1060503	1	A -> G	SNP (transition)	100	100.0%	0	Variants: BfR-CA-11057-TF15687-11_R	Concatemer BfR-CA-11057 - UniAss		Phytase-like domain-containing protein CDS
A	1060557	1060557	1	G -> A	SNP (transition)	104	100.0%	0	Variants: BfR-CA-11057-TF15687-11_R	Concatemer BfR-CA-11057 - UniAss		Phytase-like domain-containing protein CDS
G	1060596	1060596	1	A -> G	SNP (transition)	95	100.0%	3.2e-275	Variants: BfR-CA-11057-TF15687-11_R	Concatemer BfR-CA-11057 - UniAss		Phytase-like domain-containing protein CDS
T	1060641	1060641	1	C -> T	SNP (transition)	71	100.0%	5e-234	Variants: BfR-CA-11057-TF15687-11_R	Concatemer BfR-CA-11057 - UniAss		Phytase-like domain-containing protein CDS
C	1061191	1061191	1	T -> C	SNP (transition)	119	98.3%	0	Variants: BfR-CA-11057-TF15687-11_R	Concatemer BfR-CA-11057 - UniAss		afuA CDS
A	1061194	1061194	1	G -> A	SNP (transition)	121	100.0%	0	Variants: BfR-CA-11057-TF15687-11_R	Concatemer BfR-CA-11057 - UniAss		afuA CDS
A	1061399	1061399	1	G -> A	SNP (transition)	113	100.0%	0	Variants: BfR-CA-11057-TF15687-11_R	Concatemer BfR-CA-11057 - UniAss	A -> V	afuA CDS
A	1061809	1061809	1	G -> A	SNP (transition)	118	100.0%	0	Variants: BfR-CA-11057-TF15687-11_R	Concatemer BfR-CA-11057 - UniAss		afuA CDS
A	1061821	1061821	1	G -> A	SNP (transition)	125	100.0%	0	Variants: BfR-CA-11057-TF15687-11_R	Concatemer BfR-CA-11057 - UniAss		afuA CDS
C	1062232	1062232	1	T -> C	SNP (transition)	116	99.1%	0	Variants: BfR-CA-11057-TF15687-11_R	Concatemer BfR-CA-11057 - UniAss	V -> A	corA CDS
G	1062305	1062305	1	A -> G	SNP (transition)	110	100.0%	0	Variants: BfR-CA-11057-TF15687-11_R	Concatemer BfR-CA-11057 - UniAss		corA CDS
G	1063367	1063367	1	A -> G	SNP (transition)	115	100.0%	0	Variants: BfR-CA-11057-TF15687-11_R	Concatemer BfR-CA-11057 - UniAss	I -> V	moaB CDS
AGC	1065015	1065017	3	GCT -> AGC	Substitution	128 -> 129	96.9%	0	Variants: BfR-CA-11057-TF15687-11_R	Concatemer BfR-CA-11057 - UniAss	A -> S	Peptidase, M48 family protein CDS
C	1065021	1065021	1	G -> C	SNP (transversion)	127	98.4%	0	Variants: BfR-CA-11057-TF15687-11_R	Concatemer BfR-CA-11057 - UniAss	V -> L	Peptidase, M48 family protein CDS
G	1065032	1065032	1	A -> G	SNP (transition)	127	100.0%	0	Variants: BfR-CA-11057-TF15687-11_R	Concatemer BfR-CA-11057 - UniAss		Peptidase, M48 family protein CDS
G	1066684	1066684	1	A -> G	SNP (transition)	112	100.0%	0	Variants: BfR-CA-11057-TF15687-11_R	Concatemer BfR-CA-11057 - UniAss	I -> V	flaC CDS
T	1066860	1066860	1	C -> T	SNP (transition)	106	99.1%	1.1e-291	Variants: BfR-CA-11057-TF15687-11_R	Concatemer BfR-CA-11057 - UniAss		flaC CDS
A	1067425	1067425	1	G -> A	SNP (transition)	113	96.5%	2e-265	Variants: BfR-CA-11057-TF15687-11_R	Concatemer BfR-CA-11057 - UniAss	A -> T	Pyridoxal phosphate homeostasis protein CDS
T	1068252	1068252	1	C -> T	SNP (transition)	110	97.3%	0	Variants: BfR-CA-11057-TF15687-11_R	Concatemer BfR-CA-11057 - UniAss	G -> E	dnaE CDS
A	1068284	1068284	1	G -> A	SNP (transition)	100	97.0%	8.1e-276	Variants: BfR-CA-11057-TF15687-11_R	Concatemer BfR-CA-11057 - UniAss		dnaE CDS
A	1068497	1068497	1	G -> A	SNP (transition)	96	96.9%	1.8e-301	Variants: BfR-CA-11057-TF15687-11_R	Concatemer BfR-CA-11057 - UniAss		dnaE CDS
A	1069352	1069352	1	G -> A	SNP (transition)	113	99.1%	0	Variants: BfR-CA-11057-TF15687-11_R	Concatemer BfR-CA-11057 - UniAss		dnaE CDS
A	1070006	1070006	1	G -> A	SNP (transition)	112	100.0%	0	Variants: BfR-CA-11057-TF15687-11_R	Concatemer BfR-CA-11057 - UniAss		dnaE CDS
G	1070291	1070291	1	A -> G	SNP (transition)	93	97.8%	4.3e-269	Variants: BfR-CA-11057-TF15687-11_R	Concatemer BfR-CA-11057 - UniAss		dnaE CDS
A	1072148	1072148	1	G -> A	SNP (transition)	108	97.2%	0	Variants: BfR-CA-11057-TF15687-11_R	Concatemer BfR-CA-11057 - UniAss		Phospho-2-dehydro-3-deoxyheptonate aldolase CDS
G	1072658	1072658	1	A -> G	SNP (transition)	101	97.0%	2.6e-298	Variants: BfR-CA-11057-TF15687-11_R	Concatemer BfR-CA-11057 - UniAss		Phospho-2-dehydro-3-deoxyheptonate aldolase CDS
T	1072835	1072835	1	C -> T	SNP (transition)	103	99.0%	0	Variants: BfR-CA-11057-TF15687-11_R	Concatemer BfR-CA-11057 - UniAss		Phospho-2-dehydro-3-deoxyheptonate aldolase CDS
G	1072943	1072943	1	A -> G	SNP (transition)	121	99.2%	0	Variants: BfR-CA-11057-TF15687-11_R	Concatemer BfR-CA-11057 - UniAss		Phospho-2-dehydro-3-deoxyheptonate aldolase CDS
G	1073012	1073012	1	A -> G	SNP (transition)	127	100.0%	0	Variants: BfR-CA-11057-TF15687-11_R	Concatemer BfR-CA-11057 - UniAss		Phospho-2-dehydro-3-deoxyheptonate aldolase CDS
A	1073559	1073559	1	G -> A	SNP (transition)	121	100.0%	0	Variants: BfR-CA-11057-TF15687-11_R	Concatemer BfR-CA-11057 - UniAss	H -> Y	uraH CDS
A	1073632	1073632	1	G -> A	SNP (transition)	112	100.0%	0	Variants: BfR-CA-11057-TF15687-11_R	Concatemer BfR-CA-11057 - UniAss		uraH CDS
A	1073645	1073645	1	G -> A	SNP (transition)	116	100.0%	0	Variants: BfR-CA-11057-TF15687-11_R	Concatemer BfR-CA-11057 - UniAss	A -> V	uraH CDS
C	1073813	1073813	1	T -> C	SNP (transition)	151	100.0%	0	Variants: BfR-CA-11057-TF15687-11_R	Concatemer BfR-CA-11057 - UniAss	N -> S	uraH CDS
C	1074956	1074956	1	T -> C	SNP (transition)	100	99.0%	0	Variants: BfR-CA-11057-TF15687-11_R	Concatemer BfR-CA-11057 - UniAss	N -> D	trmD CDS
G	1075095	1075095	1	A -> G	SNP (transition)	95	100.0%	0	Variants: BfR-CA-11057-TF15687-11_R	Concatemer BfR-CA-11057 - UniAss	V -> A	rimM CDS
G	1075504	1075504	1	T -> G	SNP (transversion)	123	100.0%	0	Variants: BfR-CA-11057-TF15687-11_R	Concatemer BfR-CA-11057 - UniAss	K -> Q	rimM CDS
G	1075743	1075743	1	A -> G	SNP (transition)	152	100.0%	0	Variants: BfR-CA-11057-TF15687-11_R	Concatemer BfR-CA-11057 - UniAss		RNA-binding protein CDS
C	1076616	1076616	1	T -> C	SNP (transition)	110	100.0%	0	Variants: BfR-CA-11057-TF15687-11_R	Concatemer BfR-CA-11057 - UniAss	I -> M	ffh CDS
T	1078818	1078818	1	C -> T	SNP (transition)	113	99.1%	0	Variants: BfR-CA-11057-TF15687-11_R	Concatemer BfR-CA-11057 - UniAss	R -> Q	3-deoxy-D-manno-octulosonic acid transferase CDS
T	1080585	1080585	1	G -> T	SNP (transversion)	116	99.1%	0	Variants: BfR-CA-11057-TF15687-11_R	Concatemer BfR-CA-11057 - UniAss	L -> I	Nif3-like dinuclear metal center hexameric protein CDS
T	1081250	1081250	1	C -> T	SNP (transition)	107	100.0%	0	Variants: BfR-CA-11057-TF15687-11_R	Concatemer BfR-CA-11057 - UniAss		glyQ CDS
T	1081253	1081253	1	C -> T	SNP (transition)	113	99.1%	0	Variants: BfR-CA-11057-TF15687-11_R	Concatemer BfR-CA-11057 - UniAss		glyQ CDS
C	1081259	1081259	1	T -> C	SNP (transition)	115	99.1%	0	Variants: BfR-CA-11057-TF15687-11_R	Concatemer BfR-CA-11057 - UniAss		glyQ CDS
C	1081469	1081469	1	T -> C	SNP (transition)	100	95.0%	2.4e-286	Variants: BfR-CA-11057-TF15687-11_R	Concatemer BfR-CA-11057 - UniAss		glyQ CDS
A	1081520	1081520	1	G -> A	SNP (transition)	83	98.8%	3.3e-219	Variants: BfR-CA-11057-TF15687-11_R	Concatemer BfR-CA-11057 - UniAss		glyQ CDS
C	1081523	1081523	1	T -> C	SNP (transition)	99	98.0%	1.2e-267	Variants: BfR-CA-11057-TF15687-11_R	Concatemer BfR-CA-11057 - UniAss		glyQ CDS
A	1081526	1081526	1	T -> A	SNP (transversion)	96	96.9%	2.2e-236	Variants: BfR-CA-11057-TF15687-11_R	Concatemer BfR-CA-11057 - UniAss		glyQ CDS
A	1081571	1081571	1	C -> A	SNP (transversion)	89	97.8%	2e-248	Variants: BfR-CA-11057-TF15687-11_R	Concatemer BfR-CA-11057 - UniAss		glyQ CDS
C	1081580	1081580	1	T -> C	SNP (transition)	91	97.8%	3.2e-254	Variants: BfR-CA-11057-TF15687-11_R	Concatemer BfR-CA-11057 - UniAss		glyQ CDS
T	1081589	1081589	1	A -> T	SNP (transversion)	97	95.9%	1.7e-281	Variants: BfR-CA-11057-TF15687-11_R	Concatemer BfR-CA-11057 - UniAss		glyQ CDS
T	1081971	1081971	1	C -> T	SNP (transition)	110	100.0%	0	Variants: BfR-CA-11057-TF15687-11_R	Concatemer BfR-CA-11057 - UniAss		DUF3972 domain-containing protein CDS
C	1083619	1083619	1	T -> C	SNP (transition)	109	99.1%	0	Variants: BfR-CA-11057-TF15687-11_R	Concatemer BfR-CA-11057 - UniAss	S -> G	putative protease from collagenase family CDS
C	1084688	1084688	1	T -> C	SNP (transition)	108	100.0%	0	Variants: BfR-CA-11057-TF15687-11_R	Concatemer BfR-CA-11057 - UniAss	N -> S	Chemotaxis protein CDS
C	1084756	1084756	1	T -> C	SNP (transition)	106	95.3%	3.2e-244	Variants: BfR-CA-11057-TF15687-11_R	Concatemer BfR-CA-11057 - UniAss
A	1085392	1085392	1	G -> A	SNP (transition)	93	100.0%	2e-269	Variants: BfR-CA-11057-TF15687-11_R	Concatemer BfR-CA-11057 - UniAss	V -> I	glnA CDS
G	1087996	1087996	1	A -> G	SNP (transition)	106	98.1%	5.6e-308	Variants: BfR-CA-11057-TF15687-11_R	Concatemer BfR-CA-11057 - UniAss		flgG2 CDS
A	1088029	1088029	1	G -> A	SNP (transition)	96	97.9%	1.8e-287	Variants: BfR-CA-11057-TF15687-11_R	Concatemer BfR-CA-11057 - UniAss		flgG2 CDS
T	1088125	1088125	1	C -> T	SNP (transition)	83	98.8%	8.3e-244	Variants: BfR-CA-11057-TF15687-11_R	Concatemer BfR-CA-11057 - UniAss		flgG2 CDS
A	1088420	1088419	0	(A)6 -> (A)7	Insertion (tandem repeat)	108	96.3%	2.1e-263	Variants: BfR-CA-11057-TF15687-11_R	Concatemer BfR-CA-11057 - UniAss
G	1088948	1088948	1	A -> G	SNP (transition)	88	97.7%	1.5e-245	Variants: BfR-CA-11057-TF15687-11_R	Concatemer BfR-CA-11057 - UniAss		ftsZ CDS
A	1089176	1089176	1	G -> A	SNP (transition)	111	100.0%	0	Variants: BfR-CA-11057-TF15687-11_R	Concatemer BfR-CA-11057 - UniAss		ftsZ CDS
G	1311022	1311022	1	T -> G	SNP (transversion)	110	99.1%	0	Variants: BfR-CA-11057-TF15687-11_R	Concatemer BfR-CA-11057 - UniAss		MatC-N domain-containing protein CDS
C	1311340	1311340	1	T -> C	SNP (transition)	120	98.3%	0	Variants: BfR-CA-11057-TF15687-11_R	Concatemer BfR-CA-11057 - UniAss		MatC-N domain-containing protein CDS
T	1312069	1312069	1	C -> T	SNP (transition)	126	99.2%	0	Variants: BfR-CA-11057-TF15687-11_R	Concatemer BfR-CA-11057 - UniAss		MatC-N domain-containing protein CDS
A	1312081	1312081	1	G -> A	SNP (transition)	135	100.0%	0	Variants: BfR-CA-11057-TF15687-11_R	Concatemer BfR-CA-11057 - UniAss		MatC-N domain-containing protein CDS
C	1312087	1312087	1	T -> C	SNP (transition)	131	99.2%	0	Variants: BfR-CA-11057-TF15687-11_R	Concatemer BfR-CA-11057 - UniAss		MatC-N domain-containing protein CDS
A	1312095	1312095	1	G -> A	SNP (transition)	135	100.0%	0	Variants: BfR-CA-11057-TF15687-11_R	Concatemer BfR-CA-11057 - UniAss	L -> F	MatC-N domain-containing protein CDS
A	1312289	1312289	1	T -> A	SNP (transversion)	154	99.4%	0	Variants: BfR-CA-11057-TF15687-11_R	Concatemer BfR-CA-11057 - UniAss
C	1312291	1312291	1	T -> C	SNP (transition)	144	99.3%	0	Variants: BfR-CA-11057-TF15687-11_R	Concatemer BfR-CA-11057 - UniAss
AA	1312296	1312298	3	TTT -> AA	Deletion	140 -> 144	96.4% -> 96.5%	2.3e-237	Variants: BfR-CA-11057-TF15687-11_R	Concatemer BfR-CA-11057 - UniAss
TTT	1312313	1312315	3	AAG -> TTT	Substitution	133	99.2%	0	Variants: BfR-CA-11057-TF15687-11_R	Concatemer BfR-CA-11057 - UniAss
GT	1312330	1312331	2	TC -> GT	Substitution	126	100.0%	0	Variants: BfR-CA-11057-TF15687-11_R	Concatemer BfR-CA-11057 - UniAss
AG	1312333	1312334	2	TA -> AG	Substitution	123 -> 124	99.2%	0	Variants: BfR-CA-11057-TF15687-11_R	Concatemer BfR-CA-11057 - UniAss
C	1312340	1312340	1	A -> C	SNP (transversion)	135	100.0%	0	Variants: BfR-CA-11057-TF15687-11_R	Concatemer BfR-CA-11057 - UniAss
C	1312342	1312342	1	T -> C	SNP (transition)	134	100.0%	0	Variants: BfR-CA-11057-TF15687-11_R	Concatemer BfR-CA-11057 - UniAss
C	1312352	1312352	1	T -> C	SNP (transition)	151	99.3%	0	Variants: BfR-CA-11057-TF15687-11_R	Concatemer BfR-CA-11057 - UniAss
G	1312383	1312383	1	A -> G	SNP (transition)	126	99.2%	0	Variants: BfR-CA-11057-TF15687-11_R	Concatemer BfR-CA-11057 - UniAss
G	1312394	1312394	1	A -> G	SNP (transition)	126	100.0%	0	Variants: BfR-CA-11057-TF15687-11_R	Concatemer BfR-CA-11057 - UniAss
T	1312407	1312407	1	C -> T	SNP (transition)	119	100.0%	0	Variants: BfR-CA-11057-TF15687-11_R	Concatemer BfR-CA-11057 - UniAss
A	1312413	1312413	1	G -> A	SNP (transition)	97	100.0%	0	Variants: BfR-CA-11057-TF15687-11_R	Concatemer BfR-CA-11057 - UniAss
T	1312415	1312415	1	C -> T	SNP (transition)	95	100.0%	3.2e-294	Variants: BfR-CA-11057-TF15687-11_R	Concatemer BfR-CA-11057 - UniAss
	1312427	1312427	1	(T)6 -> (T)5	Deletion (tandem repeat)	81	93.8%	9.6e-137	Variants: BfR-CA-11057-TF15687-11_R	Concatemer BfR-CA-11057 - UniAss
C	1312433	1312433	1	T -> C	SNP (transition)	77	94.8%	4.3e-249	Variants: BfR-CA-11057-TF15687-11_R	Concatemer BfR-CA-11057 - UniAss
AG	1312440	1312441	2	GT -> AG	Substitution	76 -> 77	93.4% -> 93.5%	2e-208	Variants: BfR-CA-11057-TF15687-11_R	Concatemer BfR-CA-11057 - UniAss
A	1312448	1312448	1	G -> A	SNP (transition)	74	100.0%	6.3e-244	Variants: BfR-CA-11057-TF15687-11_R	Concatemer BfR-CA-11057 - UniAss
TGTG	1312456	1312459	4	GCAT -> TGTG	Substitution	70 -> 72	98.6%	1.1e-218	Variants: BfR-CA-11057-TF15687-11_R	Concatemer BfR-CA-11057 - UniAss
GC	1312461	1312460	0	+GC	Insertion	78	83.3%	6.9e-200	Variants: BfR-CA-11057-TF15687-11_R	Concatemer BfR-CA-11057 - UniAss
G	1312465	1312465	1	A -> G	SNP (transition)	80	96.3%	6.5e-249	Variants: BfR-CA-11057-TF15687-11_R	Concatemer BfR-CA-11057 - UniAss
A	1312470	1312470	1	G -> A	SNP (transition)	85	96.5%	3.9e-257	Variants: BfR-CA-11057-TF15687-11_R	Concatemer BfR-CA-11057 - UniAss
A	1312481	1312481	1	G -> A	SNP (transition)	90	98.9%	7.1e-256	Variants: BfR-CA-11057-TF15687-11_R	Concatemer BfR-CA-11057 - UniAss
C	1312485	1312485	1	T -> C	SNP (transition)	94	100.0%	4e-291	Variants: BfR-CA-11057-TF15687-11_R	Concatemer BfR-CA-11057 - UniAss
C	1312487	1312487	1	A -> C	SNP (transversion)	95	92.6%	2.8e-271	Variants: BfR-CA-11057-TF15687-11_R	Concatemer BfR-CA-11057 - UniAss
A	1312489	1312489	1	G -> A	SNP (transition)	88	93.2%	3.4e-245	Variants: BfR-CA-11057-TF15687-11_R	Concatemer BfR-CA-11057 - UniAss
C	1312505	1312505	1	T -> C	SNP (transition)	76	98.7%	2.4e-245	Variants: BfR-CA-11057-TF15687-11_R	Concatemer BfR-CA-11057 - UniAss
C	1312507	1312507	1	A -> C	SNP (transversion)	76	98.7%	2.4e-245	Variants: BfR-CA-11057-TF15687-11_R	Concatemer BfR-CA-11057 - UniAss
	1312512	1312512	1	-T	Deletion	76	90.8%	4.2e-149	Variants: BfR-CA-11057-TF15687-11_R	Concatemer BfR-CA-11057 - UniAss
GG	1312516	1312517	2	TT -> GG	Substitution	72 -> 77	98.6% -> 98.7%	6.3e-223	Variants: BfR-CA-11057-TF15687-11_R	Concatemer BfR-CA-11057 - UniAss
AT	1312519	1312520	2	TA -> AT	Substitution	77	97.4%	9.2e-229	Variants: BfR-CA-11057-TF15687-11_R	Concatemer BfR-CA-11057 - UniAss
TA	1312529	1312530	2	AC -> TA	Substitution	81 -> 82	98.8%	4.1e-265	Variants: BfR-CA-11057-TF15687-11_R	Concatemer BfR-CA-11057 - UniAss
C	1312538	1312538	1	T -> C	SNP (transition)	85	95.3%	1e-260	Variants: BfR-CA-11057-TF15687-11_R	Concatemer BfR-CA-11057 - UniAss
ATG	1312540	1312542	3	TGT -> ATG	Substitution	86	90.7%	8.5e-243	Variants: BfR-CA-11057-TF15687-11_R	Concatemer BfR-CA-11057 - UniAss
A	1312544	1312545	2	GG -> A	Deletion	86 -> 87	89.7% -> 90.7%	5.1e-126	Variants: BfR-CA-11057-TF15687-11_R	Concatemer BfR-CA-11057 - UniAss
	1312551	1312551	1	-C	Deletion	89	97.8%	3.8e-170	Variants: BfR-CA-11057-TF15687-11_R	Concatemer BfR-CA-11057 - UniAss
A	1312558	1312558	1	G -> A	SNP (transition)	91	100.0%	7.9e-282	Variants: BfR-CA-11057-TF15687-11_R	Concatemer BfR-CA-11057 - UniAss
T	1312560	1312560	1	C -> T	SNP (transition)	91	100.0%	1e-272	Variants: BfR-CA-11057-TF15687-11_R	Concatemer BfR-CA-11057 - UniAss
A	1312565	1312565	1	T -> A	SNP (transversion)	93	98.9%	2.3e-255	Variants: BfR-CA-11057-TF15687-11_R	Concatemer BfR-CA-11057 - UniAss
G	1312568	1312568	1	T -> G	SNP (transversion)	95	100.0%	0	Variants: BfR-CA-11057-TF15687-11_R	Concatemer BfR-CA-11057 - UniAss
G	1312570	1312570	1	A -> G	SNP (transition)	95	100.0%	0	Variants: BfR-CA-11057-TF15687-11_R	Concatemer BfR-CA-11057 - UniAss
G	1312577	1312577	1	A -> G	SNP (transition)	98	99.0%	2e-298	Variants: BfR-CA-11057-TF15687-11_R	Concatemer BfR-CA-11057 - UniAss
T	1312580	1312580	1	A -> T	SNP (transversion)	100	100.0%	1e-289	Variants: BfR-CA-11057-TF15687-11_R	Concatemer BfR-CA-11057 - UniAss
A	1312591	1312590	0	(A)3 -> (A)4	Insertion (tandem repeat)	109	88.1%	2.3e-271	Variants: BfR-CA-11057-TF15687-11_R	Concatemer BfR-CA-11057 - UniAss
GGG	1312610	1312612	3	TAA -> GGG	Substitution	115 -> 116	97.4%	0	Variants: BfR-CA-11057-TF15687-11_R	Concatemer BfR-CA-11057 - UniAss
A	1312664	1312664	1	G -> A	SNP (transition)	95	100.0%	3.2e-275	Variants: BfR-CA-11057-TF15687-11_R	Concatemer BfR-CA-11057 - UniAss		accA CDS
A	1312674	1312674	1	G -> A	SNP (transition)	95	97.9%	7e-238	Variants: BfR-CA-11057-TF15687-11_R	Concatemer BfR-CA-11057 - UniAss	A -> V	accA CDS
C	1312676	1312676	1	A -> C	SNP (transversion)	94	100.0%	2.5e-272	Variants: BfR-CA-11057-TF15687-11_R	Concatemer BfR-CA-11057 - UniAss		accA CDS
T	1312685	1312685	1	C -> T	SNP (transition)	95	95.8%	7.9e-230	Variants: BfR-CA-11057-TF15687-11_R	Concatemer BfR-CA-11057 - UniAss		accA CDS
T	1313231	1313231	1	C -> T	SNP (transition)	105	96.2%	7.5e-276	Variants: BfR-CA-11057-TF15687-11_R	Concatemer BfR-CA-11057 - UniAss		accA CDS
G	1314216	1314216	1	A -> G	SNP (transition)	113	98.2%	0	Variants: BfR-CA-11057-TF15687-11_R	Concatemer BfR-CA-11057 - UniAss		fabF CDS
A	1314306	1314306	1	G -> A	SNP (transition)	120	98.3%	0	Variants: BfR-CA-11057-TF15687-11_R	Concatemer BfR-CA-11057 - UniAss		fabF CDS
C	1314653	1314653	1	T -> C	SNP (transition)	156	100.0%	0	Variants: BfR-CA-11057-TF15687-11_R	Concatemer BfR-CA-11057 - UniAss	T -> A	fabF CDS
A	1316808	1316808	1	G -> A	SNP (transition)	144	99.3%	0	Variants: BfR-CA-11057-TF15687-11_R	Concatemer BfR-CA-11057 - UniAss		fabG CDS
G	1316877	1316877	1	A -> G	SNP (transition)	139	100.0%	0	Variants: BfR-CA-11057-TF15687-11_R	Concatemer BfR-CA-11057 - UniAss		fabG CDS
C	1316976	1316976	1	T -> C	SNP (transition)	123	100.0%	0	Variants: BfR-CA-11057-TF15687-11_R	Concatemer BfR-CA-11057 - UniAss		fabG CDS
A	1317402	1317402	1	G -> A	SNP (transition)	98	100.0%	1.6e-303	Variants: BfR-CA-11057-TF15687-11_R	Concatemer BfR-CA-11057 - UniAss	L -> F	gpmI CDS
A	1317449	1317449	1	G -> A	SNP (transition)	98	98.0%	4.7e-284	Variants: BfR-CA-11057-TF15687-11_R	Concatemer BfR-CA-11057 - UniAss	A -> V	gpmI CDS
A	1317469	1317469	1	G -> A	SNP (transition)	112	96.4%	3.9e-306	Variants: BfR-CA-11057-TF15687-11_R	Concatemer BfR-CA-11057 - UniAss		gpmI CDS
A	1317562	1317562	1	G -> A	SNP (transition)	107	98.1%	1.8e-300	Variants: BfR-CA-11057-TF15687-11_R	Concatemer BfR-CA-11057 - UniAss		gpmI CDS
A	1317946	1317946	1	G -> A	SNP (transition)	108	99.1%	0	Variants: BfR-CA-11057-TF15687-11_R	Concatemer BfR-CA-11057 - UniAss		gpmI CDS
C	1317949	1317949	1	T -> C	SNP (transition)	113	99.1%	0	Variants: BfR-CA-11057-TF15687-11_R	Concatemer BfR-CA-11057 - UniAss		gpmI CDS
C	1317958	1317958	1	A -> C	SNP (transversion)	117	98.3%	0	Variants: BfR-CA-11057-TF15687-11_R	Concatemer BfR-CA-11057 - UniAss	D -> E	gpmI CDS
T	1317970	1317970	1	C -> T	SNP (transition)	121	100.0%	0	Variants: BfR-CA-11057-TF15687-11_R	Concatemer BfR-CA-11057 - UniAss		gpmI CDS
C	1317973	1317973	1	A -> C	SNP (transversion)	126	99.2%	0	Variants: BfR-CA-11057-TF15687-11_R	Concatemer BfR-CA-11057 - UniAss		gpmI CDS
C	1317976	1317976	1	T -> C	SNP (transition)	132	100.0%	0	Variants: BfR-CA-11057-TF15687-11_R	Concatemer BfR-CA-11057 - UniAss		gpmI CDS
A	1317979	1317979	1	T -> A	SNP (transversion)	134	97.8%	0	Variants: BfR-CA-11057-TF15687-11_R	Concatemer BfR-CA-11057 - UniAss	E -> D	gpmI CDS
G	1318006	1318006	1	A -> G	SNP (transition)	127	99.2%	0	Variants: BfR-CA-11057-TF15687-11_R	Concatemer BfR-CA-11057 - UniAss		gpmI CDS
C	1318015	1318015	1	G -> C	SNP (transversion)	126	100.0%	0	Variants: BfR-CA-11057-TF15687-11_R	Concatemer BfR-CA-11057 - UniAss		gpmI CDS
G	1318018	1318018	1	A -> G	SNP (transition)	128	97.7%	0	Variants: BfR-CA-11057-TF15687-11_R	Concatemer BfR-CA-11057 - UniAss		gpmI CDS
G	1318207	1318207	1	A -> G	SNP (transition)	125	100.0%	0	Variants: BfR-CA-11057-TF15687-11_R	Concatemer BfR-CA-11057 - UniAss		gpmI CDS
G	1318468	1318468	1	A -> G	SNP (transition)	116	97.4%	0	Variants: BfR-CA-11057-TF15687-11_R	Concatemer BfR-CA-11057 - UniAss		gpmI CDS
T	1319026	1319026	1	C -> T	SNP (transition)	125	97.6%	0	Variants: BfR-CA-11057-TF15687-11_R	Concatemer BfR-CA-11057 - UniAss		mraY CDS
C	1319170	1319170	1	T -> C	SNP (transition)	125	100.0%	0	Variants: BfR-CA-11057-TF15687-11_R	Concatemer BfR-CA-11057 - UniAss		mraY CDS
T	1320129	1320129	1	C -> T	SNP (transition)	150	99.3%	0	Variants: BfR-CA-11057-TF15687-11_R	Concatemer BfR-CA-11057 - UniAss		murD CDS
G	1320495	1320495	1	A -> G	SNP (transition)	110	100.0%	0	Variants: BfR-CA-11057-TF15687-11_R	Concatemer BfR-CA-11057 - UniAss		murD CDS
A	1321003	1321002	0	(A)5 -> (A)6	Insertion (tandem repeat)	88	94.3%	3.9e-241	Variants: BfR-CA-11057-TF15687-11_R	Concatemer BfR-CA-11057 - UniAss
	1326100	1326100	1	(A)3 -> (A)2	Deletion (tandem repeat)	333	99.7%	4.4e-31	Variants: BfR-CA-11057-TF15687-11_R	Concatemer BfR-CA-11057 - UniAss
C	1326407	1326407	1	T -> C	SNP (transition)	312	99.0%	1.3e-86	Variants: BfR-CA-11057-TF15687-11_R	Concatemer BfR-CA-11057 - UniAss		16S ribosomal RNA
G	1327896	1327896	1	A -> G	SNP (transition)	117	100.0%	3.2e-58	Variants: BfR-CA-11057-TF15687-11_R	Concatemer BfR-CA-11057 - UniAss
T	1327911	1327911	1	C -> T	SNP (transition)	85	100.0%	3.2e-42	Variants: BfR-CA-11057-TF15687-11_R	Concatemer BfR-CA-11057 - UniAss
T	1327914	1327913	0	(T)2 -> (T)3	Insertion (tandem repeat)	82	92.7%	3.7e-30	Variants: BfR-CA-11057-TF15687-11_R	Concatemer BfR-CA-11057 - UniAss
T	1329416	1329416	1	G -> T	SNP (transversion)	136	100.0%	0	Variants: BfR-CA-11057-TF15687-11_R	Concatemer BfR-CA-11057 - UniAss	A -> D	Methyl-accepting chemotaxis protein CDS
A	1329562	1329562	1	G -> A	SNP (transition)	110	100.0%	0	Variants: BfR-CA-11057-TF15687-11_R	Concatemer BfR-CA-11057 - UniAss		Methyl-accepting chemotaxis protein CDS
T	1329774	1329774	1	C -> T	SNP (transition)	122	99.2%	0	Variants: BfR-CA-11057-TF15687-11_R	Concatemer BfR-CA-11057 - UniAss	E -> K	Methyl-accepting chemotaxis protein CDS
A	1330823	1330823	1	G -> A	SNP (transition)	122	100.0%	0	Variants: BfR-CA-11057-TF15687-11_R	Concatemer BfR-CA-11057 - UniAss		PMT-2 domain-containing protein CDS
G	1330927	1330927	1	A -> G	SNP (transition)	99	100.0%	1.3e-306	Variants: BfR-CA-11057-TF15687-11_R	Concatemer BfR-CA-11057 - UniAss	F -> L	PMT-2 domain-containing protein CDS
G	38113	38113	1	A -> G	SNP (transition)	312	99.0%	1.3e-86	Variants: BfR-CA-11057-TF15687-11_R & Variants: BfR-CA-11057-TF15687-12_R & Variants: BfR-CA-11057-TF15687-13_R & Variants: BfR-CA-11057-TF15687-1_R & Variants: BfR-CA-11057-TF15687-2_R & Variants: BfR-CA-11057-TF15687-3_R & Variants: BfR-CA-11057-TF15687-4_R & Variants: BfR-CA-11057-TF15687-5_R & Variants: BfR-CA-11057-TF15687-6_R	Concatemer BfR-CA-11057 - UniAss		16S ribosomal RNA
C	1052849	1052849	1	T -> C	SNP (transition)	312	99.0%	1.3e-86	Variants: BfR-CA-11057-TF15687-11_R & Variants: BfR-CA-11057-TF15687-12_R & Variants: BfR-CA-11057-TF15687-13_R & Variants: BfR-CA-11057-TF15687-1_R & Variants: BfR-CA-11057-TF15687-2_R & Variants: BfR-CA-11057-TF15687-3_R & Variants: BfR-CA-11057-TF15687-4_R & Variants: BfR-CA-11057-TF15687-5_R & Variants: BfR-CA-11057-TF15687-6_R	Concatemer BfR-CA-11057 - UniAss		16S ribosomal RNA
C	1326407	1326407	1	T -> C	SNP (transition)	312	99.0%	1.3e-86	Variants: BfR-CA-11057-TF15687-11_R & Variants: BfR-CA-11057-TF15687-12_R & Variants: BfR-CA-11057-TF15687-13_R & Variants: BfR-CA-11057-TF15687-1_R & Variants: BfR-CA-11057-TF15687-2_R & Variants: BfR-CA-11057-TF15687-3_R & Variants: BfR-CA-11057-TF15687-4_R & Variants: BfR-CA-11057-TF15687-5_R & Variants: BfR-CA-11057-TF15687-6_R	Concatemer BfR-CA-11057 - UniAss		16S ribosomal RNA
C	26306	26306	1	T -> C	SNP (transition)	134	99.3%	0	Variants: BfR-CA-11057-TF15687-12_R	Concatemer BfR-CA-11057 - UniAss		purB CDS
A	26321	26321	1	G -> A	SNP (transition)	141	99.3%	0	Variants: BfR-CA-11057-TF15687-12_R	Concatemer BfR-CA-11057 - UniAss		purB CDS
ACTT	26342	26345	3	GTTA -> ACTT	Substitution	108 -> 114	100.0%	0	Variants: BfR-CA-11057-TF15687-12_R	Concatemer BfR-CA-11057 - UniAss		purB CDS
G	26348	26348	1	T -> G	SNP (transversion)	109	100.0%	0	Variants: BfR-CA-11057-TF15687-12_R	Concatemer BfR-CA-11057 - UniAss		purB CDS
A	26369	26369	1	G -> A	SNP (transition)	115	100.0%	0	Variants: BfR-CA-11057-TF15687-12_R	Concatemer BfR-CA-11057 - UniAss		purB CDS
T	27838	27838	1	C -> T	SNP (transition)	103	100.0%	0	Variants: BfR-CA-11057-TF15687-12_R	Concatemer BfR-CA-11057 - UniAss		nrdA CDS
T	27892	27892	1	C -> T	SNP (transition)	105	99.0%	0	Variants: BfR-CA-11057-TF15687-12_R	Concatemer BfR-CA-11057 - UniAss		nrdA CDS
C	27949	27949	1	T -> C	SNP (transition)	112	98.2%	0	Variants: BfR-CA-11057-TF15687-12_R	Concatemer BfR-CA-11057 - UniAss		nrdA CDS
C	28003	28003	1	T -> C	SNP (transition)	121	98.3%	0	Variants: BfR-CA-11057-TF15687-12_R	Concatemer BfR-CA-11057 - UniAss		nrdA CDS
T	28015	28015	1	C -> T	SNP (transition)	113	97.3%	0	Variants: BfR-CA-11057-TF15687-12_R	Concatemer BfR-CA-11057 - UniAss		nrdA CDS
C	28018	28018	1	T -> C	SNP (transition)	107	99.1%	0	Variants: BfR-CA-11057-TF15687-12_R	Concatemer BfR-CA-11057 - UniAss		nrdA CDS
A	28024	28024	1	G -> A	SNP (transition)	107	99.1%	0	Variants: BfR-CA-11057-TF15687-12_R	Concatemer BfR-CA-11057 - UniAss		nrdA CDS
GG	28135	28136	2	AA -> GG	Substitution	96	99.0%	9.6e-283	Variants: BfR-CA-11057-TF15687-12_R	Concatemer BfR-CA-11057 - UniAss	VS -> VG	nrdA CDS
C	28213	28213	1	T -> C	SNP (transition)	99	100.0%	0	Variants: BfR-CA-11057-TF15687-12_R	Concatemer BfR-CA-11057 - UniAss		nrdA CDS
T	28216	28216	1	C -> T	SNP (transition)	97	100.0%	0	Variants: BfR-CA-11057-TF15687-12_R	Concatemer BfR-CA-11057 - UniAss		nrdA CDS
T	28237	28237	1	G -> T	SNP (transversion)	102	99.0%	1e-300	Variants: BfR-CA-11057-TF15687-12_R	Concatemer BfR-CA-11057 - UniAss		nrdA CDS
G	28780	28780	1	T -> G	SNP (transversion)	122	100.0%	0	Variants: BfR-CA-11057-TF15687-12_R	Concatemer BfR-CA-11057 - UniAss		nrdA CDS
T	28816	28816	1	C -> T	SNP (transition)	112	100.0%	0	Variants: BfR-CA-11057-TF15687-12_R	Concatemer BfR-CA-11057 - UniAss		nrdA CDS
T	28822	28822	1	C -> T	SNP (transition)	111	100.0%	0	Variants: BfR-CA-11057-TF15687-12_R	Concatemer BfR-CA-11057 - UniAss		nrdA CDS
T	32037	32037	1	C -> T	SNP (transition)	116	100.0%	0	Variants: BfR-CA-11057-TF15687-12_R	Concatemer BfR-CA-11057 - UniAss		pyrG CDS
A	33736	33736	1	G -> A	SNP (transition)	123	100.0%	0	Variants: BfR-CA-11057-TF15687-12_R	Concatemer BfR-CA-11057 - UniAss		recJ CDS
C	33748	33748	1	T -> C	SNP (transition)	127	100.0%	0	Variants: BfR-CA-11057-TF15687-12_R	Concatemer BfR-CA-11057 - UniAss		recJ CDS
C	33751	33751	1	T -> C	SNP (transition)	127	100.0%	0	Variants: BfR-CA-11057-TF15687-12_R	Concatemer BfR-CA-11057 - UniAss		recJ CDS
T	33757	33757	1	C -> T	SNP (transition)	127	100.0%	0	Variants: BfR-CA-11057-TF15687-12_R	Concatemer BfR-CA-11057 - UniAss		recJ CDS
C	33769	33769	1	T -> C	SNP (transition)	139	99.3%	0	Variants: BfR-CA-11057-TF15687-12_R	Concatemer BfR-CA-11057 - UniAss		recJ CDS
AA	36609	36609	1	G -> AA	Insertion	245 -> 246	92.2% -> 92.3%	6.4e-291	Variants: BfR-CA-11057-TF15687-12_R	Concatemer BfR-CA-11057 - UniAss
C	36624	36624	1	T -> C	SNP (transition)	287	100.0%	0	Variants: BfR-CA-11057-TF15687-12_R	Concatemer BfR-CA-11057 - UniAss
	36651	36651	1	(A)3 -> (A)2	Deletion (tandem repeat)	277	96.8%	1.6e-92	Variants: BfR-CA-11057-TF15687-12_R	Concatemer BfR-CA-11057 - UniAss
A	36654	36654	1	T -> A	SNP (transversion)	274	98.2%	5e-232	Variants: BfR-CA-11057-TF15687-12_R	Concatemer BfR-CA-11057 - UniAss
AA	36660	36659	0	+AA	Insertion	271	96.7%	9e-220	Variants: BfR-CA-11057-TF15687-12_R	Concatemer BfR-CA-11057 - UniAss
C	36669	36669	1	T -> C	SNP (transition)	274	99.6%	4.8e-243	Variants: BfR-CA-11057-TF15687-12_R	Concatemer BfR-CA-11057 - UniAss
G	38113	38113	1	A -> G	SNP (transition)	273	100.0%	1.3e-81	Variants: BfR-CA-11057-TF15687-12_R	Concatemer BfR-CA-11057 - UniAss		16S ribosomal RNA
	38420	38420	1	(T)3 -> (T)2	Deletion (tandem repeat)	273	98.5%	5.4e-21	Variants: BfR-CA-11057-TF15687-12_R	Concatemer BfR-CA-11057 - UniAss
T	263407	263407	1	C -> T	SNP (transition)	94	100.0%	0	Variants: BfR-CA-11057-TF15687-12_R	Concatemer BfR-CA-11057 - UniAss		purM CDS
TTTG	461516	461519	3	AGTT -> TTTG	Substitution	58 -> 61	77.0% -> 82.8%	1.4e-114	Variants: BfR-CA-11057-TF15687-12_R	Concatemer BfR-CA-11057 - UniAss	NS -> QT	DUF115 domain-containing protein CDS
T	461526	461526	1	A -> T	SNP (transversion)	57	86.0%	5.1e-113	Variants: BfR-CA-11057-TF15687-12_R	Concatemer BfR-CA-11057 - UniAss	D -> E	DUF115 domain-containing protein CDS
C	461537	461537	1	T -> C	SNP (transition)	57	93.0%	1.2e-126	Variants: BfR-CA-11057-TF15687-12_R	Concatemer BfR-CA-11057 - UniAss	N -> D	DUF115 domain-containing protein CDS
	1052544	1052544	1	(A)3 -> (A)2	Deletion (tandem repeat)	278	96.4%	1.6e-15	Variants: BfR-CA-11057-TF15687-12_R	Concatemer BfR-CA-11057 - UniAss
C	1052849	1052849	1	T -> C	SNP (transition)	273	100.0%	1.3e-81	Variants: BfR-CA-11057-TF15687-12_R	Concatemer BfR-CA-11057 - UniAss		16S ribosomal RNA
C	1056828	1056828	1	T -> C	SNP (transition)	103	99.0%	0	Variants: BfR-CA-11057-TF15687-12_R	Concatemer BfR-CA-11057 - UniAss	E -> G	ccmA CDS
C	1058557	1058557	1	T -> C	SNP (transition)	91	100.0%	0	Variants: BfR-CA-11057-TF15687-12_R	Concatemer BfR-CA-11057 - UniAss	I -> V	Putative ABC transport system permease CDS
T	1058795	1058795	1	G -> T	SNP (transversion)	97	100.0%	0	Variants: BfR-CA-11057-TF15687-12_R	Concatemer BfR-CA-11057 - UniAss		Putative ABC transport system permease CDS
T	1058819	1058819	1	C -> T	SNP (transition)	86	100.0%	6.3e-275	Variants: BfR-CA-11057-TF15687-12_R	Concatemer BfR-CA-11057 - UniAss	R -> K	ataC CDS
T	1058880	1058880	1	C -> T	SNP (transition)	89	100.0%	2.5e-302	Variants: BfR-CA-11057-TF15687-12_R	Concatemer BfR-CA-11057 - UniAss	V -> I	ataC CDS
G	1058884	1058884	1	A -> G	SNP (transition)	86	100.0%	6.3e-275	Variants: BfR-CA-11057-TF15687-12_R	Concatemer BfR-CA-11057 - UniAss		ataC CDS
A	1058971	1058971	1	G -> A	SNP (transition)	119	100.0%	0	Variants: BfR-CA-11057-TF15687-12_R	Concatemer BfR-CA-11057 - UniAss		ataC CDS
G	1059022	1059022	1	A -> G	SNP (transition)	116	100.0%	0	Variants: BfR-CA-11057-TF15687-12_R	Concatemer BfR-CA-11057 - UniAss		ataC CDS
A	1059106	1059106	1	G -> A	SNP (transition)	130	100.0%	0	Variants: BfR-CA-11057-TF15687-12_R	Concatemer BfR-CA-11057 - UniAss		ataC CDS
A	1059154	1059154	1	G -> A	SNP (transition)	133	100.0%	0	Variants: BfR-CA-11057-TF15687-12_R	Concatemer BfR-CA-11057 - UniAss		ataC CDS
G	1059162	1059162	1	A -> G	SNP (transition)	137	98.5%	0	Variants: BfR-CA-11057-TF15687-12_R	Concatemer BfR-CA-11057 - UniAss	F -> L	ataC CDS
T	1059259	1059259	1	C -> T	SNP (transition)	121	100.0%	0	Variants: BfR-CA-11057-TF15687-12_R	Concatemer BfR-CA-11057 - UniAss		ataC CDS
G	1059283	1059283	1	A -> G	SNP (transition)	118	100.0%	0	Variants: BfR-CA-11057-TF15687-12_R	Concatemer BfR-CA-11057 - UniAss		ataC CDS
G	1059487	1059487	1	A -> G	SNP (transition)	105	100.0%	0	Variants: BfR-CA-11057-TF15687-12_R	Concatemer BfR-CA-11057 - UniAss		ataC CDS
C	1059541	1059541	1	T -> C	SNP (transition)	91	100.0%	6.3e-291	Variants: BfR-CA-11057-TF15687-12_R	Concatemer BfR-CA-11057 - UniAss		ataC CDS
CA	1059570	1059571	2	TG -> CA	Substitution	99	100.0%	0	Variants: BfR-CA-11057-TF15687-12_R	Concatemer BfR-CA-11057 - UniAss	ST -> SA	ataC CDS
G	1059624	1059624	1	A -> G	SNP (transition)	129	100.0%	0	Variants: BfR-CA-11057-TF15687-12_R	Concatemer BfR-CA-11057 - UniAss		Phytase-like domain-containing protein CDS
T	1059660	1059660	1	C -> T	SNP (transition)	116	100.0%	0	Variants: BfR-CA-11057-TF15687-12_R	Concatemer BfR-CA-11057 - UniAss		Phytase-like domain-containing protein CDS
T	1059675	1059675	1	C -> T	SNP (transition)	116	100.0%	0	Variants: BfR-CA-11057-TF15687-12_R	Concatemer BfR-CA-11057 - UniAss		Phytase-like domain-containing protein CDS
G	1059897	1059897	1	A -> G	SNP (transition)	105	100.0%	0	Variants: BfR-CA-11057-TF15687-12_R	Concatemer BfR-CA-11057 - UniAss		Phytase-like domain-containing protein CDS
G	1059915	1059915	1	A -> G	SNP (transition)	107	100.0%	0	Variants: BfR-CA-11057-TF15687-12_R	Concatemer BfR-CA-11057 - UniAss		Phytase-like domain-containing protein CDS
A	1059961	1059961	1	G -> A	SNP (transition)	93	100.0%	5e-288	Variants: BfR-CA-11057-TF15687-12_R	Concatemer BfR-CA-11057 - UniAss	A -> V	Phytase-like domain-containing protein CDS
G	1059973	1059973	1	A -> G	SNP (transition)	94	100.0%	0	Variants: BfR-CA-11057-TF15687-12_R	Concatemer BfR-CA-11057 - UniAss	I -> T	Phytase-like domain-containing protein CDS
C	1060048	1060048	1	T -> C	SNP (transition)	95	100.0%	0	Variants: BfR-CA-11057-TF15687-12_R	Concatemer BfR-CA-11057 - UniAss	N -> S	Phytase-like domain-containing protein CDS
G	1060134	1060134	1	A -> G	SNP (transition)	80	100.0%	1e-263	Variants: BfR-CA-11057-TF15687-12_R	Concatemer BfR-CA-11057 - UniAss		Phytase-like domain-containing protein CDS
A	1060458	1060458	1	G -> A	SNP (transition)	109	97.2%	0	Variants: BfR-CA-11057-TF15687-12_R	Concatemer BfR-CA-11057 - UniAss		Phytase-like domain-containing protein CDS
T	1060491	1060491	1	G -> T	SNP (transversion)	103	100.0%	0	Variants: BfR-CA-11057-TF15687-12_R	Concatemer BfR-CA-11057 - UniAss		Phytase-like domain-containing protein CDS
G	1060503	1060503	1	A -> G	SNP (transition)	108	100.0%	0	Variants: BfR-CA-11057-TF15687-12_R	Concatemer BfR-CA-11057 - UniAss		Phytase-like domain-containing protein CDS
A	1060557	1060557	1	G -> A	SNP (transition)	117	99.1%	0	Variants: BfR-CA-11057-TF15687-12_R	Concatemer BfR-CA-11057 - UniAss		Phytase-like domain-containing protein CDS
G	1060596	1060596	1	A -> G	SNP (transition)	99	99.0%	1.6e-301	Variants: BfR-CA-11057-TF15687-12_R	Concatemer BfR-CA-11057 - UniAss		Phytase-like domain-containing protein CDS
T	1060641	1060641	1	C -> T	SNP (transition)	92	100.0%	2.5e-303	Variants: BfR-CA-11057-TF15687-12_R	Concatemer BfR-CA-11057 - UniAss		Phytase-like domain-containing protein CDS
C	1061191	1061191	1	T -> C	SNP (transition)	106	100.0%	0	Variants: BfR-CA-11057-TF15687-12_R	Concatemer BfR-CA-11057 - UniAss		afuA CDS
A	1061194	1061194	1	G -> A	SNP (transition)	106	100.0%	0	Variants: BfR-CA-11057-TF15687-12_R	Concatemer BfR-CA-11057 - UniAss		afuA CDS
A	1061399	1061399	1	G -> A	SNP (transition)	114	100.0%	0	Variants: BfR-CA-11057-TF15687-12_R	Concatemer BfR-CA-11057 - UniAss	A -> V	afuA CDS
A	1061809	1061809	1	G -> A	SNP (transition)	99	100.0%	0	Variants: BfR-CA-11057-TF15687-12_R	Concatemer BfR-CA-11057 - UniAss		afuA CDS
A	1061821	1061821	1	G -> A	SNP (transition)	99	100.0%	0	Variants: BfR-CA-11057-TF15687-12_R	Concatemer BfR-CA-11057 - UniAss		afuA CDS
C	1062232	1062232	1	T -> C	SNP (transition)	126	96.8%	0	Variants: BfR-CA-11057-TF15687-12_R	Concatemer BfR-CA-11057 - UniAss	V -> A	corA CDS
G	1062305	1062305	1	A -> G	SNP (transition)	100	100.0%	0	Variants: BfR-CA-11057-TF15687-12_R	Concatemer BfR-CA-11057 - UniAss		corA CDS
G	1063367	1063367	1	A -> G	SNP (transition)	94	100.0%	0	Variants: BfR-CA-11057-TF15687-12_R	Concatemer BfR-CA-11057 - UniAss	I -> V	moaB CDS
AGC	1065015	1065017	3	GCT -> AGC	Substitution	112 -> 114	99.1%	0	Variants: BfR-CA-11057-TF15687-12_R	Concatemer BfR-CA-11057 - UniAss	A -> S	Peptidase, M48 family protein CDS
C	1065021	1065021	1	G -> C	SNP (transversion)	113	100.0%	0	Variants: BfR-CA-11057-TF15687-12_R	Concatemer BfR-CA-11057 - UniAss	V -> L	Peptidase, M48 family protein CDS
G	1065032	1065032	1	A -> G	SNP (transition)	109	100.0%	0	Variants: BfR-CA-11057-TF15687-12_R	Concatemer BfR-CA-11057 - UniAss		Peptidase, M48 family protein CDS
G	1066684	1066684	1	A -> G	SNP (transition)	96	100.0%	0	Variants: BfR-CA-11057-TF15687-12_R	Concatemer BfR-CA-11057 - UniAss	I -> V	flaC CDS
T	1066860	1066860	1	C -> T	SNP (transition)	92	100.0%	6.3e-285	Variants: BfR-CA-11057-TF15687-12_R	Concatemer BfR-CA-11057 - UniAss		flaC CDS
A	1067425	1067425	1	G -> A	SNP (transition)	103	98.1%	5.2e-299	Variants: BfR-CA-11057-TF15687-12_R	Concatemer BfR-CA-11057 - UniAss	A -> T	Pyridoxal phosphate homeostasis protein CDS
T	1068252	1068252	1	C -> T	SNP (transition)	106	100.0%	0	Variants: BfR-CA-11057-TF15687-12_R	Concatemer BfR-CA-11057 - UniAss	G -> E	dnaE CDS
A	1068284	1068284	1	G -> A	SNP (transition)	104	100.0%	0	Variants: BfR-CA-11057-TF15687-12_R	Concatemer BfR-CA-11057 - UniAss		dnaE CDS
A	1068497	1068497	1	G -> A	SNP (transition)	80	98.8%	2e-266	Variants: BfR-CA-11057-TF15687-12_R	Concatemer BfR-CA-11057 - UniAss		dnaE CDS
A	1069352	1069352	1	G -> A	SNP (transition)	88	100.0%	6.3e-299	Variants: BfR-CA-11057-TF15687-12_R	Concatemer BfR-CA-11057 - UniAss		dnaE CDS
A	1070006	1070006	1	G -> A	SNP (transition)	85	100.0%	1e-288	Variants: BfR-CA-11057-TF15687-12_R	Concatemer BfR-CA-11057 - UniAss		dnaE CDS
G	1070291	1070291	1	A -> G	SNP (transition)	110	100.0%	0	Variants: BfR-CA-11057-TF15687-12_R	Concatemer BfR-CA-11057 - UniAss		dnaE CDS
A	1072148	1072148	1	G -> A	SNP (transition)	95	97.9%	5.6e-303	Variants: BfR-CA-11057-TF15687-12_R	Concatemer BfR-CA-11057 - UniAss		Phospho-2-dehydro-3-deoxyheptonate aldolase CDS
G	1072658	1072658	1	A -> G	SNP (transition)	87	100.0%	4e-278	Variants: BfR-CA-11057-TF15687-12_R	Concatemer BfR-CA-11057 - UniAss		Phospho-2-dehydro-3-deoxyheptonate aldolase CDS
T	1072835	1072835	1	C -> T	SNP (transition)	84	100.0%	6.3e-277	Variants: BfR-CA-11057-TF15687-12_R	Concatemer BfR-CA-11057 - UniAss		Phospho-2-dehydro-3-deoxyheptonate aldolase CDS
G	1072943	1072943	1	A -> G	SNP (transition)	87	100.0%	2e-269	Variants: BfR-CA-11057-TF15687-12_R	Concatemer BfR-CA-11057 - UniAss		Phospho-2-dehydro-3-deoxyheptonate aldolase CDS
G	1073012	1073012	1	A -> G	SNP (transition)	87	100.0%	1.6e-295	Variants: BfR-CA-11057-TF15687-12_R	Concatemer BfR-CA-11057 - UniAss		Phospho-2-dehydro-3-deoxyheptonate aldolase CDS
A	1073559	1073559	1	G -> A	SNP (transition)	108	100.0%	0	Variants: BfR-CA-11057-TF15687-12_R	Concatemer BfR-CA-11057 - UniAss	H -> Y	uraH CDS
A	1073632	1073632	1	G -> A	SNP (transition)	88	97.7%	9.6e-263	Variants: BfR-CA-11057-TF15687-12_R	Concatemer BfR-CA-11057 - UniAss		uraH CDS
A	1073645	1073645	1	G -> A	SNP (transition)	87	100.0%	4e-278	Variants: BfR-CA-11057-TF15687-12_R	Concatemer BfR-CA-11057 - UniAss	A -> V	uraH CDS
C	1073813	1073813	1	T -> C	SNP (transition)	125	100.0%	0	Variants: BfR-CA-11057-TF15687-12_R	Concatemer BfR-CA-11057 - UniAss	N -> S	uraH CDS
C	1074956	1074956	1	T -> C	SNP (transition)	102	100.0%	0	Variants: BfR-CA-11057-TF15687-12_R	Concatemer BfR-CA-11057 - UniAss	N -> D	trmD CDS
G	1075095	1075095	1	A -> G	SNP (transition)	85	100.0%	1e-288	Variants: BfR-CA-11057-TF15687-12_R	Concatemer BfR-CA-11057 - UniAss	V -> A	rimM CDS
G	1075504	1075504	1	T -> G	SNP (transversion)	82	100.0%	2.5e-270	Variants: BfR-CA-11057-TF15687-12_R	Concatemer BfR-CA-11057 - UniAss	K -> Q	rimM CDS
G	1075743	1075743	1	A -> G	SNP (transition)	84	100.0%	2.5e-285	Variants: BfR-CA-11057-TF15687-12_R	Concatemer BfR-CA-11057 - UniAss		RNA-binding protein CDS
C	1076616	1076616	1	T -> C	SNP (transition)	83	100.0%	5e-257	Variants: BfR-CA-11057-TF15687-12_R	Concatemer BfR-CA-11057 - UniAss	I -> M	ffh CDS
T	1078818	1078818	1	C -> T	SNP (transition)	103	100.0%	0	Variants: BfR-CA-11057-TF15687-12_R	Concatemer BfR-CA-11057 - UniAss	R -> Q	3-deoxy-D-manno-octulosonic acid transferase CDS
T	1080585	1080585	1	G -> T	SNP (transversion)	99	100.0%	0	Variants: BfR-CA-11057-TF15687-12_R	Concatemer BfR-CA-11057 - UniAss	L -> I	Nif3-like dinuclear metal center hexameric protein CDS
T	1081250	1081250	1	C -> T	SNP (transition)	88	100.0%	2.5e-281	Variants: BfR-CA-11057-TF15687-12_R	Concatemer BfR-CA-11057 - UniAss		glyQ CDS
T	1081253	1081253	1	C -> T	SNP (transition)	96	100.0%	0	Variants: BfR-CA-11057-TF15687-12_R	Concatemer BfR-CA-11057 - UniAss		glyQ CDS
C	1081259	1081259	1	T -> C	SNP (transition)	98	99.0%	9.8e-289	Variants: BfR-CA-11057-TF15687-12_R	Concatemer BfR-CA-11057 - UniAss		glyQ CDS
C	1081469	1081469	1	T -> C	SNP (transition)	84	100.0%	1.6e-268	Variants: BfR-CA-11057-TF15687-12_R	Concatemer BfR-CA-11057 - UniAss		glyQ CDS
A	1081520	1081520	1	G -> A	SNP (transition)	67	98.5%	1.7e-202	Variants: BfR-CA-11057-TF15687-12_R	Concatemer BfR-CA-11057 - UniAss		glyQ CDS
C	1081523	1081523	1	T -> C	SNP (transition)	95	98.9%	9.5e-280	Variants: BfR-CA-11057-TF15687-12_R	Concatemer BfR-CA-11057 - UniAss		glyQ CDS
A	1081526	1081526	1	T -> A	SNP (transversion)	94	98.9%	9.4e-277	Variants: BfR-CA-11057-TF15687-12_R	Concatemer BfR-CA-11057 - UniAss		glyQ CDS
A	1081571	1081571	1	C -> A	SNP (transversion)	100	100.0%	0	Variants: BfR-CA-11057-TF15687-12_R	Concatemer BfR-CA-11057 - UniAss		glyQ CDS
C	1081580	1081580	1	T -> C	SNP (transition)	99	100.0%	0	Variants: BfR-CA-11057-TF15687-12_R	Concatemer BfR-CA-11057 - UniAss		glyQ CDS
T	1081589	1081589	1	A -> T	SNP (transversion)	104	100.0%	0	Variants: BfR-CA-11057-TF15687-12_R	Concatemer BfR-CA-11057 - UniAss		glyQ CDS
T	1081971	1081971	1	C -> T	SNP (transition)	100	100.0%	0	Variants: BfR-CA-11057-TF15687-12_R	Concatemer BfR-CA-11057 - UniAss		DUF3972 domain-containing protein CDS
C	1083619	1083619	1	T -> C	SNP (transition)	94	100.0%	1.6e-300	Variants: BfR-CA-11057-TF15687-12_R	Concatemer BfR-CA-11057 - UniAss	S -> G	putative protease from collagenase family CDS
C	1084688	1084688	1	T -> C	SNP (transition)	99	100.0%	0	Variants: BfR-CA-11057-TF15687-12_R	Concatemer BfR-CA-11057 - UniAss	N -> S	Chemotaxis protein CDS
C	1084756	1084756	1	T -> C	SNP (transition)	96	97.9%	7.2e-250	Variants: BfR-CA-11057-TF15687-12_R	Concatemer BfR-CA-11057 - UniAss
A	1085392	1085392	1	G -> A	SNP (transition)	102	100.0%	0	Variants: BfR-CA-11057-TF15687-12_R	Concatemer BfR-CA-11057 - UniAss	V -> I	glnA CDS
G	1087996	1087996	1	A -> G	SNP (transition)	82	100.0%	6.3e-254	Variants: BfR-CA-11057-TF15687-12_R	Concatemer BfR-CA-11057 - UniAss		flgG2 CDS
A	1088029	1088029	1	G -> A	SNP (transition)	90	100.0%	1e-287	Variants: BfR-CA-11057-TF15687-12_R	Concatemer BfR-CA-11057 - UniAss		flgG2 CDS
T	1088125	1088125	1	C -> T	SNP (transition)	113	100.0%	0	Variants: BfR-CA-11057-TF15687-12_R	Concatemer BfR-CA-11057 - UniAss		flgG2 CDS
A	1088420	1088419	0	(A)6 -> (A)7	Insertion (tandem repeat)	78	94.9%	1.4e-215	Variants: BfR-CA-11057-TF15687-12_R	Concatemer BfR-CA-11057 - UniAss
G	1088948	1088948	1	A -> G	SNP (transition)	66	100.0%	2.5e-204	Variants: BfR-CA-11057-TF15687-12_R	Concatemer BfR-CA-11057 - UniAss		ftsZ CDS
A	1089176	1089176	1	G -> A	SNP (transition)	84	100.0%	2.5e-285	Variants: BfR-CA-11057-TF15687-12_R	Concatemer BfR-CA-11057 - UniAss		ftsZ CDS
G	1089353	1089353	1	A -> G	SNP (transition)	99	100.0%	0	Variants: BfR-CA-11057-TF15687-12_R	Concatemer BfR-CA-11057 - UniAss		ftsZ CDS
T	1090158	1090158	1	C -> T	SNP (transition)	80	100.0%	1e-271	Variants: BfR-CA-11057-TF15687-12_R	Concatemer BfR-CA-11057 - UniAss		ftsA CDS
G	1091208	1091208	1	A -> G	SNP (transition)	119	100.0%	0	Variants: BfR-CA-11057-TF15687-12_R	Concatemer BfR-CA-11057 - UniAss	I -> T	Peptidylprolyl isomerase CDS
T	1091270	1091270	1	C -> T	SNP (transition)	141	100.0%	0	Variants: BfR-CA-11057-TF15687-12_R	Concatemer BfR-CA-11057 - UniAss	M -> I	Peptidylprolyl isomerase CDS
C	1091511	1091511	1	T -> C	SNP (transition)	100	100.0%	0	Variants: BfR-CA-11057-TF15687-12_R	Concatemer BfR-CA-11057 - UniAss	K -> R	Peptidylprolyl isomerase CDS
T	1091521	1091521	1	C -> T	SNP (transition)	85	100.0%	3.2e-263	Variants: BfR-CA-11057-TF15687-12_R	Concatemer BfR-CA-11057 - UniAss	D -> N	Peptidylprolyl isomerase CDS
G	1091616	1091616	1	A -> G	SNP (transition)	88	100.0%	4e-290	Variants: BfR-CA-11057-TF15687-12_R	Concatemer BfR-CA-11057 - UniAss	V -> A	Peptidylprolyl isomerase CDS
A	1093146	1093146	1	G -> A	SNP (transition)	113	99.1%	0	Variants: BfR-CA-11057-TF15687-12_R	Concatemer BfR-CA-11057 - UniAss		mraW,rsmH CDS
A	1093703	1093703	1	G -> A	SNP (transition)	68	100.0%	2.5e-217	Variants: BfR-CA-11057-TF15687-12_R	Concatemer BfR-CA-11057 - UniAss		Membrane protein CDS
T	1093849	1093849	1	C -> T	SNP (transition)	94	100.0%	0	Variants: BfR-CA-11057-TF15687-12_R	Concatemer BfR-CA-11057 - UniAss	T -> I	Membrane protein CDS
G	1093863	1093863	1	A -> G	SNP (transition)	102	100.0%	0	Variants: BfR-CA-11057-TF15687-12_R	Concatemer BfR-CA-11057 - UniAss	K -> E	Membrane protein CDS
C	1093992	1093992	1	T -> C	SNP (transition)	102	100.0%	0	Variants: BfR-CA-11057-TF15687-12_R	Concatemer BfR-CA-11057 - UniAss	S -> P	Membrane protein CDS
T	1094028	1094028	1	C -> T	SNP (transition)	94	100.0%	2.5e-272	Variants: BfR-CA-11057-TF15687-12_R	Concatemer BfR-CA-11057 - UniAss		Membrane protein CDS
T	1096444	1096444	1	C -> T	SNP (transition)	104	100.0%	0	Variants: BfR-CA-11057-TF15687-12_R	Concatemer BfR-CA-11057 - UniAss		pta CDS
T	1096752	1096752	1	C -> T	SNP (transition)	92	100.0%	2.5e-303	Variants: BfR-CA-11057-TF15687-12_R	Concatemer BfR-CA-11057 - UniAss	A -> T	pta CDS
A	1098210	1098210	1	G -> A	SNP (transition)	89	98.9%	2.2e-279	Variants: BfR-CA-11057-TF15687-12_R	Concatemer BfR-CA-11057 - UniAss	D -> N	flgH CDS
A	1099469	1099469	1	T -> A	SNP (transversion)	77	100.0%	7.9e-254	Variants: BfR-CA-11057-TF15687-12_R	Concatemer BfR-CA-11057 - UniAss		ispG CDS
A	1099993	1099993	1	G -> A	SNP (transition)	109	99.1%	0	Variants: BfR-CA-11057-TF15687-12_R	Concatemer BfR-CA-11057 - UniAss		priA CDS
A	1100197	1100197	1	G -> A	SNP (transition)	105	100.0%	0	Variants: BfR-CA-11057-TF15687-12_R	Concatemer BfR-CA-11057 - UniAss		priA CDS
C	1100203	1100203	1	T -> C	SNP (transition)	111	99.1%	0	Variants: BfR-CA-11057-TF15687-12_R	Concatemer BfR-CA-11057 - UniAss		priA CDS
C	1100209	1100209	1	T -> C	SNP (transition)	112	100.0%	0	Variants: BfR-CA-11057-TF15687-12_R	Concatemer BfR-CA-11057 - UniAss		priA CDS
C	1100212	1100212	1	T -> C	SNP (transition)	110	100.0%	0	Variants: BfR-CA-11057-TF15687-12_R	Concatemer BfR-CA-11057 - UniAss		priA CDS
C	1100218	1100218	1	T -> C	SNP (transition)	110	100.0%	0	Variants: BfR-CA-11057-TF15687-12_R	Concatemer BfR-CA-11057 - UniAss		priA CDS
A	1100221	1100221	1	G -> A	SNP (transition)	110	100.0%	0	Variants: BfR-CA-11057-TF15687-12_R	Concatemer BfR-CA-11057 - UniAss		priA CDS
T	1100230	1100230	1	C -> T	SNP (transition)	106	99.1%	0	Variants: BfR-CA-11057-TF15687-12_R	Concatemer BfR-CA-11057 - UniAss		priA CDS
C	1100245	1100245	1	T -> C	SNP (transition)	97	100.0%	0	Variants: BfR-CA-11057-TF15687-12_R	Concatemer BfR-CA-11057 - UniAss		priA CDS
C	1100263	1100263	1	T -> C	SNP (transition)	95	100.0%	1e-303	Variants: BfR-CA-11057-TF15687-12_R	Concatemer BfR-CA-11057 - UniAss		priA CDS
G	1100275	1100275	1	A -> G	SNP (transition)	95	100.0%	1e-303	Variants: BfR-CA-11057-TF15687-12_R	Concatemer BfR-CA-11057 - UniAss		priA CDS
C	1100281	1100281	1	T -> C	SNP (transition)	101	100.0%	0	Variants: BfR-CA-11057-TF15687-12_R	Concatemer BfR-CA-11057 - UniAss		priA CDS
G	1100290	1100290	1	A -> G	SNP (transition)	101	100.0%	1e-302	Variants: BfR-CA-11057-TF15687-12_R	Concatemer BfR-CA-11057 - UniAss		priA CDS
C	1100487	1100487	1	T -> C	SNP (transition)	82	100.0%	2.5e-270	Variants: BfR-CA-11057-TF15687-12_R	Concatemer BfR-CA-11057 - UniAss	T -> A	priA CDS
C	1100504	1100504	1	T -> C	SNP (transition)	90	100.0%	1e-296	Variants: BfR-CA-11057-TF15687-12_R	Concatemer BfR-CA-11057 - UniAss	Q -> R	priA CDS
A	1100551	1100551	1	G -> A	SNP (transition)	91	100.0%	5e-300	Variants: BfR-CA-11057-TF15687-12_R	Concatemer BfR-CA-11057 - UniAss		priA CDS
T	1100934	1100934	1	C -> T	SNP (transition)	90	100.0%	1e-287	Variants: BfR-CA-11057-TF15687-12_R	Concatemer BfR-CA-11057 - UniAss	A -> T	priA CDS
A	1100947	1100947	1	G -> A	SNP (transition)	88	100.0%	6.3e-299	Variants: BfR-CA-11057-TF15687-12_R	Concatemer BfR-CA-11057 - UniAss		priA CDS
C	1100998	1100998	1	T -> C	SNP (transition)	79	98.7%	2e-247	Variants: BfR-CA-11057-TF15687-12_R	Concatemer BfR-CA-11057 - UniAss		priA CDS
AAC	1101004	1101006	2	GAT -> AAC	Substitution	86	100.0%	2.5e-266	Variants: BfR-CA-11057-TF15687-12_R	Concatemer BfR-CA-11057 - UniAss	I -> V	priA CDS
C	1101010	1101010	1	T -> C	SNP (transition)	72	100.0%	6.3e-223	Variants: BfR-CA-11057-TF15687-12_R	Concatemer BfR-CA-11057 - UniAss		priA CDS
T	1101220	1101220	1	G -> T	SNP (transversion)	62	100.0%	6.3e-192	Variants: BfR-CA-11057-TF15687-12_R	Concatemer BfR-CA-11057 - UniAss		priA CDS
A	1101396	1101396	1	G -> A	SNP (transition)	83	100.0%	1.3e-273	Variants: BfR-CA-11057-TF15687-12_R	Concatemer BfR-CA-11057 - UniAss	H -> Y	priA CDS
T	1103468	1103468	1	C -> T	SNP (transition)	109	100.0%	0	Variants: BfR-CA-11057-TF15687-12_R	Concatemer BfR-CA-11057 - UniAss		uvrB CDS
A	1103471	1103471	1	G -> A	SNP (transition)	104	99.0%	0	Variants: BfR-CA-11057-TF15687-12_R	Concatemer BfR-CA-11057 - UniAss		uvrB CDS
A	1104573	1104573	1	T -> A	SNP (transversion)	108	100.0%	0	Variants: BfR-CA-11057-TF15687-12_R	Concatemer BfR-CA-11057 - UniAss	F -> I	uvrB CDS
A	1104599	1104599	1	G -> A	SNP (transition)	93	100.0%	1.3e-306	Variants: BfR-CA-11057-TF15687-12_R	Concatemer BfR-CA-11057 - UniAss		uvrB CDS
T	1104865	1104865	1	C -> T	SNP (transition)	106	100.0%	0	Variants: BfR-CA-11057-TF15687-12_R	Concatemer BfR-CA-11057 - UniAss		Anaerobic C4-dicarboxylate transporter CDS
G	1105435	1105435	1	A -> G	SNP (transition)	116	99.1%	0	Variants: BfR-CA-11057-TF15687-12_R	Concatemer BfR-CA-11057 - UniAss		Anaerobic C4-dicarboxylate transporter CDS
G	1106155	1106155	1	C -> G	SNP (transversion)	118	99.2%	0	Variants: BfR-CA-11057-TF15687-12_R	Concatemer BfR-CA-11057 - UniAss		Anaerobic C4-dicarboxylate transporter CDS
G	1107577	1107577	1	A -> G	SNP (transition)	92	100.0%	4e-294	Variants: BfR-CA-11057-TF15687-12_R	Concatemer BfR-CA-11057 - UniAss		rpoN CDS
C	1107840	1107840	1	T -> C	SNP (transition)	89	100.0%	1.3e-275	Variants: BfR-CA-11057-TF15687-12_R	Concatemer BfR-CA-11057 - UniAss		lptB CDS
A	1107921	1107921	1	G -> A	SNP (transition)	94	100.0%	1.6e-300	Variants: BfR-CA-11057-TF15687-12_R	Concatemer BfR-CA-11057 - UniAss		lptB CDS
A	1109102	1109102	1	G -> A	SNP (transition)	133	100.0%	0	Variants: BfR-CA-11057-TF15687-12_R	Concatemer BfR-CA-11057 - UniAss
A	1317946	1317946	1	G -> A	SNP (transition)	123	99.2%	0	Variants: BfR-CA-11057-TF15687-12_R	Concatemer BfR-CA-11057 - UniAss		gpmI CDS
C	1317949	1317949	1	T -> C	SNP (transition)	125	99.2%	0	Variants: BfR-CA-11057-TF15687-12_R	Concatemer BfR-CA-11057 - UniAss		gpmI CDS
	1326102	1326102	1	(A)3 -> (A)2	Deletion (tandem repeat)	278	96.4%	1.6e-15	Variants: BfR-CA-11057-TF15687-12_R	Concatemer BfR-CA-11057 - UniAss
C	1326407	1326407	1	T -> C	SNP (transition)	273	100.0%	1.3e-81	Variants: BfR-CA-11057-TF15687-12_R	Concatemer BfR-CA-11057 - UniAss		16S ribosomal RNA
G	1327851	1327851	1	A -> G	SNP (transition)	134	99.3%	2.9e-64	Variants: BfR-CA-11057-TF15687-12_R	Concatemer BfR-CA-11057 - UniAss
TT	1327864	1327863	0	+TT	Insertion	127	94.5%	2.7e-38	Variants: BfR-CA-11057-TF15687-12_R	Concatemer BfR-CA-11057 - UniAss
T	1327866	1327866	1	A -> T	SNP (transversion)	123	98.4%	1.1e-44	Variants: BfR-CA-11057-TF15687-12_R	Concatemer BfR-CA-11057 - UniAss
	1327871	1327871	1	(T)3 -> (T)2	Deletion (tandem repeat)	121	100.0%	6.3e-24	Variants: BfR-CA-11057-TF15687-12_R	Concatemer BfR-CA-11057 - UniAss
G	1327896	1327896	1	A -> G	SNP (transition)	98	100.0%	1e-48	Variants: BfR-CA-11057-TF15687-12_R	Concatemer BfR-CA-11057 - UniAss
T	1327911	1327911	1	C -> T	SNP (transition)	74	100.0%	4e-44	Variants: BfR-CA-11057-TF15687-12_R	Concatemer BfR-CA-11057 - UniAss
T	1327914	1327913	0	(T)2 -> (T)3	Insertion (tandem repeat)	74	91.9%	5.3e-33	Variants: BfR-CA-11057-TF15687-12_R	Concatemer BfR-CA-11057 - UniAss
A	1461975	1461975	1	G -> A	SNP (transition)	98	100.0%	0	Variants: BfR-CA-11057-TF15687-12_R	Concatemer BfR-CA-11057 - UniAss		cheV CDS
C	6704	6704	1	T -> C	SNP (transition)	103	100.0%	0	Variants: BfR-CA-11057-TF15687-13_R	Concatemer BfR-CA-11057 - UniAss	F -> S	Chain B, Stru CDS
C	13282	13282	1	T -> C	SNP (transition)	84	98.8%	4.2e-255	Variants: BfR-CA-11057-TF15687-13_R	Concatemer BfR-CA-11057 - UniAss		gltB3 CDS
G	13285	13285	1	A -> G	SNP (transition)	76	100.0%	6.3e-243	Variants: BfR-CA-11057-TF15687-13_R	Concatemer BfR-CA-11057 - UniAss		gltB3 CDS
G	17889	17889	1	A -> G	SNP (transition)	95	100.0%	1e-303	Variants: BfR-CA-11057-TF15687-13_R	Concatemer BfR-CA-11057 - UniAss		Desulfoferrodoxin FeS4 iron-binding domain-containing protein CDS
T	18297	18297	1	C -> T	SNP (transition)	104	100.0%	0	Variants: BfR-CA-11057-TF15687-13_R	Concatemer BfR-CA-11057 - UniAss		Desulfoferrodoxin FeS4 iron-binding domain-containing protein CDS
A	19670	19670	1	G -> A	SNP (transition)	83	97.6%	6.8e-215	Variants: BfR-CA-11057-TF15687-13_R	Concatemer BfR-CA-11057 - UniAss		ilvD CDS
C	20709	20709	1	T -> C	SNP (transition)	86	98.8%	8.6e-270	Variants: BfR-CA-11057-TF15687-13_R	Concatemer BfR-CA-11057 - UniAss	N -> D	comGF CDS
C	20716	20716	1	T -> C	SNP (transition)	85	98.8%	8.5e-250	Variants: BfR-CA-11057-TF15687-13_R	Concatemer BfR-CA-11057 - UniAss		comGF CDS
T	20725	20725	1	A -> T	SNP (transversion)	84	98.8%	3.3e-230	Variants: BfR-CA-11057-TF15687-13_R	Concatemer BfR-CA-11057 - UniAss		comGF CDS
G	20731	20731	1	A -> G	SNP (transition)	80	100.0%	1e-263	Variants: BfR-CA-11057-TF15687-13_R	Concatemer BfR-CA-11057 - UniAss		comGF CDS
C	20755	20755	1	T -> C	SNP (transition)	85	98.8%	2.1e-241	Variants: BfR-CA-11057-TF15687-13_R	Concatemer BfR-CA-11057 - UniAss		comGF CDS
C	20776	20776	1	A -> C	SNP (transversion)	89	98.9%	5.6e-253	Variants: BfR-CA-11057-TF15687-13_R	Concatemer BfR-CA-11057 - UniAss		comGF CDS
G	20779	20779	1	A -> G	SNP (transition)	86	100.0%	4e-249	Variants: BfR-CA-11057-TF15687-13_R	Concatemer BfR-CA-11057 - UniAss		comGF CDS
T	20785	20785	1	A -> T	SNP (transversion)	80	98.8%	1.3e-250	Variants: BfR-CA-11057-TF15687-13_R	Concatemer BfR-CA-11057 - UniAss		comGF CDS
A	20797	20797	1	G -> A	SNP (transition)	88	95.5%	3.7e-262	Variants: BfR-CA-11057-TF15687-13_R	Concatemer BfR-CA-11057 - UniAss		comGF CDS
T	20812	20812	1	C -> T	SNP (transition)	87	98.9%	5.5e-230	Variants: BfR-CA-11057-TF15687-13_R	Concatemer BfR-CA-11057 - UniAss		comGF CDS
G	20821	20821	1	A -> G	SNP (transition)	86	100.0%	1.6e-283	Variants: BfR-CA-11057-TF15687-13_R	Concatemer BfR-CA-11057 - UniAss		comGF CDS
T	20830	20830	1	C -> T	SNP (transition)	94	100.0%	6.3e-263	Variants: BfR-CA-11057-TF15687-13_R	Concatemer BfR-CA-11057 - UniAss		comGF CDS
AAG	20836	20838	2	TAA -> AAG	Substitution	100	94.0%	7.1e-274	Variants: BfR-CA-11057-TF15687-13_R	Concatemer BfR-CA-11057 - UniAss		comGF CDS
A	20842	20842	1	G -> A	SNP (transition)	105	98.1%	1.1e-294	Variants: BfR-CA-11057-TF15687-13_R	Concatemer BfR-CA-11057 - UniAss		comGF CDS
A	20845	20845	1	G -> A	SNP (transition)	106	99.1%	0	Variants: BfR-CA-11057-TF15687-13_R	Concatemer BfR-CA-11057 - UniAss		comGF CDS
G	20851	20851	1	T -> G	SNP (transversion)	102	98.0%	5.1e-276	Variants: BfR-CA-11057-TF15687-13_R	Concatemer BfR-CA-11057 - UniAss		comGF CDS
T	20854	20854	1	G -> T	SNP (transversion)	102	99.0%	0	Variants: BfR-CA-11057-TF15687-13_R	Concatemer BfR-CA-11057 - UniAss		comGF CDS
TAA	20866	20868	2	AAG -> TAA	Substitution	103 -> 106	98.1%	1e-300	Variants: BfR-CA-11057-TF15687-13_R	Concatemer BfR-CA-11057 - UniAss		comGF CDS
A	20872	20872	1	G -> A	SNP (transition)	102	99.0%	1e-300	Variants: BfR-CA-11057-TF15687-13_R	Concatemer BfR-CA-11057 - UniAss		comGF CDS
A	20890	20890	1	G -> A	SNP (transition)	113	100.0%	0	Variants: BfR-CA-11057-TF15687-13_R	Concatemer BfR-CA-11057 - UniAss		comGF CDS
C	20893	20893	1	T -> C	SNP (transition)	113	100.0%	0	Variants: BfR-CA-11057-TF15687-13_R	Concatemer BfR-CA-11057 - UniAss		comGF CDS
G	20899	20899	1	A -> G	SNP (transition)	111	99.1%	0	Variants: BfR-CA-11057-TF15687-13_R	Concatemer BfR-CA-11057 - UniAss		comGF CDS
T	20908	20908	1	C -> T	SNP (transition)	105	100.0%	0	Variants: BfR-CA-11057-TF15687-13_R	Concatemer BfR-CA-11057 - UniAss		comGF CDS
T	20917	20917	1	A -> T	SNP (transversion)	96	100.0%	4e-278	Variants: BfR-CA-11057-TF15687-13_R	Concatemer BfR-CA-11057 - UniAss	D -> E	comGF CDS
A	20920	20920	1	G -> A	SNP (transition)	103	99.0%	6.5e-263	Variants: BfR-CA-11057-TF15687-13_R	Concatemer BfR-CA-11057 - UniAss		comGF CDS
G	20926	20926	1	A -> G	SNP (transition)	105	100.0%	0	Variants: BfR-CA-11057-TF15687-13_R	Concatemer BfR-CA-11057 - UniAss		comGF CDS
A	20932	20932	1	G -> A	SNP (transition)	105	100.0%	3.2e-304	Variants: BfR-CA-11057-TF15687-13_R	Concatemer BfR-CA-11057 - UniAss		comGF CDS
A	20941	20941	1	G -> A	SNP (transition)	100	98.0%	4.9e-290	Variants: BfR-CA-11057-TF15687-13_R	Concatemer BfR-CA-11057 - UniAss		comGF CDS
A	21001	21001	1	G -> A	SNP (transition)	93	100.0%	2e-269	Variants: BfR-CA-11057-TF15687-13_R	Concatemer BfR-CA-11057 - UniAss		comGF CDS
T	21004	21004	1	G -> T	SNP (transversion)	93	98.9%	2.3e-301	Variants: BfR-CA-11057-TF15687-13_R	Concatemer BfR-CA-11057 - UniAss		comGF CDS
A	21007	21007	1	T -> A	SNP (transversion)	92	96.7%	9.9e-253	Variants: BfR-CA-11057-TF15687-13_R	Concatemer BfR-CA-11057 - UniAss		comGF CDS
T	21010	21010	1	A -> T	SNP (transversion)	89	98.9%	1.4e-270	Variants: BfR-CA-11057-TF15687-13_R	Concatemer BfR-CA-11057 - UniAss		comGF CDS
A	21034	21034	1	G -> A	SNP (transition)	87	97.7%	1.2e-276	Variants: BfR-CA-11057-TF15687-13_R	Concatemer BfR-CA-11057 - UniAss		comGF CDS
AGC	21040	21042	2	GGT -> AGC	Substitution	95 -> 102	98.9% -> 99.0%	9.5e-280	Variants: BfR-CA-11057-TF15687-13_R	Concatemer BfR-CA-11057 - UniAss	T -> A	comGF CDS
A	21046	21046	1	G -> A	SNP (transition)	96	97.9%	7.2e-297	Variants: BfR-CA-11057-TF15687-13_R	Concatemer BfR-CA-11057 - UniAss		comGF CDS
G	21049	21049	1	A -> G	SNP (transition)	94	100.0%	1.6e-300	Variants: BfR-CA-11057-TF15687-13_R	Concatemer BfR-CA-11057 - UniAss		comGF CDS
A	21054	21054	1	G -> A	SNP (transition)	86	98.8%	2.7e-261	Variants: BfR-CA-11057-TF15687-13_R	Concatemer BfR-CA-11057 - UniAss		comGF CDS
C	21058	21058	1	T -> C	SNP (transition)	88	100.0%	2.5e-281	Variants: BfR-CA-11057-TF15687-13_R	Concatemer BfR-CA-11057 - UniAss		comGF CDS
G	21075	21075	1	A -> G	SNP (transition)	82	100.0%	4e-262	Variants: BfR-CA-11057-TF15687-13_R	Concatemer BfR-CA-11057 - UniAss		comGF CDS
T	21079	21079	1	C -> T	SNP (transition)	79	98.7%	7.9e-232	Variants: BfR-CA-11057-TF15687-13_R	Concatemer BfR-CA-11057 - UniAss		comGF CDS
C	21082	21082	1	T -> C	SNP (transition)	79	100.0%	6.3e-221	Variants: BfR-CA-11057-TF15687-13_R	Concatemer BfR-CA-11057 - UniAss		comGF CDS
A	21106	21106	1	G -> A	SNP (transition)	85	96.5%	6.2e-249	Variants: BfR-CA-11057-TF15687-13_R	Concatemer BfR-CA-11057 - UniAss		comGF CDS
G	21118	21118	1	A -> G	SNP (transition)	85	98.8%	1.3e-266	Variants: BfR-CA-11057-TF15687-13_R	Concatemer BfR-CA-11057 - UniAss		comGF CDS
A	21136	21136	1	C -> A	SNP (transversion)	82	96.3%	4.4e-208	Variants: BfR-CA-11057-TF15687-13_R	Concatemer BfR-CA-11057 - UniAss		comGF CDS
T	21139	21139	1	C -> T	SNP (transition)	78	98.7%	3.9e-221	Variants: BfR-CA-11057-TF15687-13_R	Concatemer BfR-CA-11057 - UniAss		comGF CDS
A	21142	21142	1	T -> A	SNP (transversion)	75	100.0%	3.2e-247	Variants: BfR-CA-11057-TF15687-13_R	Concatemer BfR-CA-11057 - UniAss		comGF CDS
A	21154	21154	1	G -> A	SNP (transition)	75	96.0%	1.7e-196	Variants: BfR-CA-11057-TF15687-13_R	Concatemer BfR-CA-11057 - UniAss		comGF CDS
C	21157	21157	1	T -> C	SNP (transition)	75	100.0%	3.2e-247	Variants: BfR-CA-11057-TF15687-13_R	Concatemer BfR-CA-11057 - UniAss		comGF CDS
C	21172	21172	1	T -> C	SNP (transition)	86	100.0%	1.6e-283	Variants: BfR-CA-11057-TF15687-13_R	Concatemer BfR-CA-11057 - UniAss		comGF CDS
T	21193	21193	1	A -> T	SNP (transversion)	86	98.8%	8.6e-236	Variants: BfR-CA-11057-TF15687-13_R	Concatemer BfR-CA-11057 - UniAss		comGF CDS
C	21196	21196	1	T -> C	SNP (transition)	95	98.9%	9.5e-280	Variants: BfR-CA-11057-TF15687-13_R	Concatemer BfR-CA-11057 - UniAss		comGF CDS
A	21202	21202	1	G -> A	SNP (transition)	93	100.0%	1e-278	Variants: BfR-CA-11057-TF15687-13_R	Concatemer BfR-CA-11057 - UniAss		comGF CDS
A	21205	21205	1	G -> A	SNP (transition)	89	100.0%	1e-266	Variants: BfR-CA-11057-TF15687-13_R	Concatemer BfR-CA-11057 - UniAss		comGF CDS
A	21298	21298	1	C -> A	SNP (transversion)	133	99.2%	0	Variants: BfR-CA-11057-TF15687-13_R	Concatemer BfR-CA-11057 - UniAss		comGF CDS
T	21313	21313	1	C -> T	SNP (transition)	133	97.7%	0	Variants: BfR-CA-11057-TF15687-13_R	Concatemer BfR-CA-11057 - UniAss		comGF CDS
A	21316	21316	1	G -> A	SNP (transition)	131	97.7%	0	Variants: BfR-CA-11057-TF15687-13_R	Concatemer BfR-CA-11057 - UniAss		comGF CDS
C	21319	21319	1	T -> C	SNP (transition)	124	100.0%	0	Variants: BfR-CA-11057-TF15687-13_R	Concatemer BfR-CA-11057 - UniAss		comGF CDS
T	21418	21417	0	(T)6 -> (T)7	Insertion (tandem repeat)	118	90.7%	4.7e-295	Variants: BfR-CA-11057-TF15687-13_R	Concatemer BfR-CA-11057 - UniAss
A	22093	22093	1	G -> A	SNP (transition)	72	98.6%	2.9e-239	Variants: BfR-CA-11057-TF15687-13_R	Concatemer BfR-CA-11057 - UniAss		queC CDS
C	22173	22173	1	T -> C	SNP (transition)	90	100.0%	1e-305	Variants: BfR-CA-11057-TF15687-13_R	Concatemer BfR-CA-11057 - UniAss
A	22276	22276	1	G -> A	SNP (transition)	98	100.0%	4e-274	Variants: BfR-CA-11057-TF15687-13_R	Concatemer BfR-CA-11057 - UniAss		dsbI CDS
T	22282	22282	1	G -> T	SNP (transversion)	102	100.0%	0	Variants: BfR-CA-11057-TF15687-13_R	Concatemer BfR-CA-11057 - UniAss		dsbI CDS
T	22291	22291	1	C -> T	SNP (transition)	96	99.0%	9.6e-283	Variants: BfR-CA-11057-TF15687-13_R	Concatemer BfR-CA-11057 - UniAss		dsbI CDS
C	22294	22294	1	T -> C	SNP (transition)	95	100.0%	3.2e-275	Variants: BfR-CA-11057-TF15687-13_R	Concatemer BfR-CA-11057 - UniAss		dsbI CDS
AG	22306	22307	2	GT -> AG	Substitution	94 -> 95	100.0%	1e-303	Variants: BfR-CA-11057-TF15687-13_R	Concatemer BfR-CA-11057 - UniAss	D -> A	dsbI CDS
G	22315	22315	1	A -> G	SNP (transition)	93	100.0%	1.3e-306	Variants: BfR-CA-11057-TF15687-13_R	Concatemer BfR-CA-11057 - UniAss		dsbI CDS
TA	22320	22321	2	CG -> TA	Substitution	95 -> 96	97.9%	3e-292	Variants: BfR-CA-11057-TF15687-13_R	Concatemer BfR-CA-11057 - UniAss	AV -> AI	dsbI CDS
G	22324	22324	1	A -> G	SNP (transition)	85	100.0%	1e-271	Variants: BfR-CA-11057-TF15687-13_R	Concatemer BfR-CA-11057 - UniAss		dsbI CDS
CT	22604	22605	2	TC -> CT	Substitution	91	95.6%	3e-276	Variants: BfR-CA-11057-TF15687-13_R	Concatemer BfR-CA-11057 - UniAss	D -> S	dsbI CDS
CG	22608	22609	2	TT -> CG	Substitution	82 -> 83	96.3% -> 96.4%	2.2e-263	Variants: BfR-CA-11057-TF15687-13_R	Concatemer BfR-CA-11057 - UniAss	GK -> GE	dsbI CDS
C	22834	22834	1	T -> C	SNP (transition)	104	99.0%	0	Variants: BfR-CA-11057-TF15687-13_R	Concatemer BfR-CA-11057 - UniAss		dsbI CDS
ATC	22864	22866	2	GTT -> ATC	Substitution	92 -> 94	100.0%	4e-294	Variants: BfR-CA-11057-TF15687-13_R	Concatemer BfR-CA-11057 - UniAss	N -> D	dsbI CDS
A	22870	22870	1	G -> A	SNP (transition)	96	99.0%	3e-273	Variants: BfR-CA-11057-TF15687-13_R	Concatemer BfR-CA-11057 - UniAss		dsbI CDS
T	22891	22891	1	G -> T	SNP (transversion)	97	100.0%	5e-281	Variants: BfR-CA-11057-TF15687-13_R	Concatemer BfR-CA-11057 - UniAss		dsbI CDS
A	22897	22897	1	G -> A	SNP (transition)	86	100.0%	1e-257	Variants: BfR-CA-11057-TF15687-13_R	Concatemer BfR-CA-11057 - UniAss		dsbI CDS
GA	22921	22922	2	TG -> GA	Substitution	68	98.5%	1.4e-205	Variants: BfR-CA-11057-TF15687-13_R	Concatemer BfR-CA-11057 - UniAss	T -> I	dsbI CDS
A	22924	22924	1	G -> A	SNP (transition)	70	98.6%	5.6e-198	Variants: BfR-CA-11057-TF15687-13_R	Concatemer BfR-CA-11057 - UniAss		dsbI CDS
GTCA	22939	22942	3	ATTG -> GTCA	Substitution	62 -> 64	98.4%	1.6e-179	Variants: BfR-CA-11057-TF15687-13_R	Concatemer BfR-CA-11057 - UniAss	IN -> ID	dsbI CDS
C	22947	22947	1	T -> C	SNP (transition)	63	100.0%	1.3e-207	Variants: BfR-CA-11057-TF15687-13_R	Concatemer BfR-CA-11057 - UniAss	K -> E	dsbI CDS
A	22959	22959	1	C -> A	SNP (transversion)	63	100.0%	1e-188	Variants: BfR-CA-11057-TF15687-13_R	Concatemer BfR-CA-11057 - UniAss	A -> S	dsbI CDS
A	22963	22963	1	G -> A	SNP (transition)	63	100.0%	1.3e-207	Variants: BfR-CA-11057-TF15687-13_R	Concatemer BfR-CA-11057 - UniAss		dsbI CDS
TG	22966	22967	2	GA -> TG	Substitution	65 -> 66	96.9% -> 97.0%	4.1e-179	Variants: BfR-CA-11057-TF15687-13_R	Concatemer BfR-CA-11057 - UniAss	I -> T	dsbI CDS
T	22971	22971	1	C -> T	SNP (transition)	66	100.0%	2.5e-204	Variants: BfR-CA-11057-TF15687-13_R	Concatemer BfR-CA-11057 - UniAss	D -> N	dsbI CDS
A	22987	22987	1	G -> A	SNP (transition)	71	100.0%	1e-212	Variants: BfR-CA-11057-TF15687-13_R	Concatemer BfR-CA-11057 - UniAss		dsbI CDS
CAA	22990	22992	2	AAG -> CAA	Substitution	66 -> 67	95.5% -> 97.0%	2.1e-188	Variants: BfR-CA-11057-TF15687-13_R	Concatemer BfR-CA-11057 - UniAss		dsbI CDS
C	23002	23002	1	T -> C	SNP (transition)	76	100.0%	1.6e-250	Variants: BfR-CA-11057-TF15687-13_R	Concatemer BfR-CA-11057 - UniAss		dsbI CDS
A	23038	23038	1	G -> A	SNP (transition)	72	100.0%	1e-215	Variants: BfR-CA-11057-TF15687-13_R	Concatemer BfR-CA-11057 - UniAss		dsbI CDS
C	23041	23041	1	T -> C	SNP (transition)	72	100.0%	1.6e-244	Variants: BfR-CA-11057-TF15687-13_R	Concatemer BfR-CA-11057 - UniAss		dsbI CDS
G	24160	24160	1	T -> G	SNP (transversion)	94	98.9%	1.2e-304	Variants: BfR-CA-11057-TF15687-13_R	Concatemer BfR-CA-11057 - UniAss	K -> Q	ycgM CDS
T	24166	24166	1	G -> T	SNP (transversion)	82	98.8%	8.2e-241	Variants: BfR-CA-11057-TF15687-13_R	Concatemer BfR-CA-11057 - UniAss	H -> N	ycgM CDS
C	24170	24170	1	T -> C	SNP (transition)	79	100.0%	1.6e-252	Variants: BfR-CA-11057-TF15687-13_R	Concatemer BfR-CA-11057 - UniAss		ycgM CDS
G	24173	24173	1	A -> G	SNP (transition)	78	97.4%	3e-224	Variants: BfR-CA-11057-TF15687-13_R	Concatemer BfR-CA-11057 - UniAss		ycgM CDS
T	24185	24185	1	A -> T	SNP (transversion)	89	98.9%	2.2e-279	Variants: BfR-CA-11057-TF15687-13_R	Concatemer BfR-CA-11057 - UniAss		ycgM CDS
T	24212	24212	1	C -> T	SNP (transition)	91	96.7%	7.6e-250	Variants: BfR-CA-11057-TF15687-13_R	Concatemer BfR-CA-11057 - UniAss		ycgM CDS
T	24218	24218	1	G -> T	SNP (transversion)	102	100.0%	2.5e-285	Variants: BfR-CA-11057-TF15687-13_R	Concatemer BfR-CA-11057 - UniAss		ycgM CDS
G	24224	24224	1	A -> G	SNP (transition)	85	100.0%	1e-288	Variants: BfR-CA-11057-TF15687-13_R	Concatemer BfR-CA-11057 - UniAss		ycgM CDS
A	24500	24500	1	G -> A	SNP (transition)	86	100.0%	1e-257	Variants: BfR-CA-11057-TF15687-13_R	Concatemer BfR-CA-11057 - UniAss		ycgM CDS
GC	24673	24674	2	AT -> GC	Substitution	105	100.0%	0	Variants: BfR-CA-11057-TF15687-13_R	Concatemer BfR-CA-11057 - UniAss		ycgM CDS
C	24710	24710	1	T -> C	SNP (transition)	99	99.0%	1.6e-301	Variants: BfR-CA-11057-TF15687-13_R	Concatemer BfR-CA-11057 - UniAss		ycgM CDS
G	25001	25001	1	A -> G	SNP (transition)	109	98.2%	0	Variants: BfR-CA-11057-TF15687-13_R	Concatemer BfR-CA-11057 - UniAss		RNA pseudouridylate synthase CDS
C	25286	25286	1	T -> C	SNP (transition)	111	99.1%	0	Variants: BfR-CA-11057-TF15687-13_R	Concatemer BfR-CA-11057 - UniAss		RNA pseudouridylate synthase CDS
C	25469	25469	1	A -> C	SNP (transversion)	105	100.0%	0	Variants: BfR-CA-11057-TF15687-13_R	Concatemer BfR-CA-11057 - UniAss		RNA pseudouridylate synthase CDS
T	25474	25474	1	C -> T	SNP (transition)	108	100.0%	0	Variants: BfR-CA-11057-TF15687-13_R	Concatemer BfR-CA-11057 - UniAss	E -> K	RNA pseudouridylate synthase CDS
A	25478	25478	1	T -> A	SNP (transversion)	107	99.1%	0	Variants: BfR-CA-11057-TF15687-13_R	Concatemer BfR-CA-11057 - UniAss		RNA pseudouridylate synthase CDS
A	25489	25489	1	G -> A	SNP (transition)	106	99.1%	0	Variants: BfR-CA-11057-TF15687-13_R	Concatemer BfR-CA-11057 - UniAss	H -> Y	RNA pseudouridylate synthase CDS
A	25526	25526	1	G -> A	SNP (transition)	112	99.1%	0	Variants: BfR-CA-11057-TF15687-13_R	Concatemer BfR-CA-11057 - UniAss		RNA pseudouridylate synthase CDS
G	25538	25538	1	A -> G	SNP (transition)	110	98.2%	0	Variants: BfR-CA-11057-TF15687-13_R	Concatemer BfR-CA-11057 - UniAss		RNA pseudouridylate synthase CDS
G	25610	25610	1	A -> G	SNP (transition)	125	99.2%	0	Variants: BfR-CA-11057-TF15687-13_R	Concatemer BfR-CA-11057 - UniAss		RNA pseudouridylate synthase CDS
C	25691	25691	1	T -> C	SNP (transition)	115	99.1%	0	Variants: BfR-CA-11057-TF15687-13_R	Concatemer BfR-CA-11057 - UniAss		RNA pseudouridylate synthase CDS
C	26306	26306	1	T -> C	SNP (transition)	101	98.0%	0	Variants: BfR-CA-11057-TF15687-13_R	Concatemer BfR-CA-11057 - UniAss		purB CDS
A	26321	26321	1	G -> A	SNP (transition)	109	98.2%	3.7e-274	Variants: BfR-CA-11057-TF15687-13_R	Concatemer BfR-CA-11057 - UniAss		purB CDS
ACTT	26342	26345	3	GTTA -> ACTT	Substitution	92 -> 93	98.9%	7.3e-280	Variants: BfR-CA-11057-TF15687-13_R	Concatemer BfR-CA-11057 - UniAss		purB CDS
G	26348	26348	1	T -> G	SNP (transversion)	92	97.8%	4.2e-293	Variants: BfR-CA-11057-TF15687-13_R	Concatemer BfR-CA-11057 - UniAss		purB CDS
A	26369	26369	1	G -> A	SNP (transition)	101	99.0%	0	Variants: BfR-CA-11057-TF15687-13_R	Concatemer BfR-CA-11057 - UniAss		purB CDS
T	27838	27838	1	C -> T	SNP (transition)	105	97.1%	0	Variants: BfR-CA-11057-TF15687-13_R	Concatemer BfR-CA-11057 - UniAss		nrdA CDS
T	27892	27892	1	C -> T	SNP (transition)	73	100.0%	2.5e-233	Variants: BfR-CA-11057-TF15687-13_R	Concatemer BfR-CA-11057 - UniAss		nrdA CDS
C	27949	27949	1	T -> C	SNP (transition)	91	100.0%	7.9e-282	Variants: BfR-CA-11057-TF15687-13_R	Concatemer BfR-CA-11057 - UniAss		nrdA CDS
C	28003	28003	1	T -> C	SNP (transition)	92	100.0%	2.5e-303	Variants: BfR-CA-11057-TF15687-13_R	Concatemer BfR-CA-11057 - UniAss		nrdA CDS
T	28015	28015	1	C -> T	SNP (transition)	85	97.6%	4.5e-270	Variants: BfR-CA-11057-TF15687-13_R	Concatemer BfR-CA-11057 - UniAss		nrdA CDS
C	28018	28018	1	T -> C	SNP (transition)	83	98.8%	2.1e-268	Variants: BfR-CA-11057-TF15687-13_R	Concatemer BfR-CA-11057 - UniAss		nrdA CDS
A	28024	28024	1	G -> A	SNP (transition)	87	100.0%	7.9e-287	Variants: BfR-CA-11057-TF15687-13_R	Concatemer BfR-CA-11057 - UniAss		nrdA CDS
GG	28135	28136	2	AA -> GG	Substitution	86	100.0%	4e-249	Variants: BfR-CA-11057-TF15687-13_R	Concatemer BfR-CA-11057 - UniAss	VS -> VG	nrdA CDS
C	28213	28213	1	T -> C	SNP (transition)	66	100.0%	6.3e-211	Variants: BfR-CA-11057-TF15687-13_R	Concatemer BfR-CA-11057 - UniAss		nrdA CDS
T	28216	28216	1	C -> T	SNP (transition)	66	98.5%	6.6e-206	Variants: BfR-CA-11057-TF15687-13_R	Concatemer BfR-CA-11057 - UniAss		nrdA CDS
T	28237	28237	1	G -> T	SNP (transversion)	80	98.8%	5e-219	Variants: BfR-CA-11057-TF15687-13_R	Concatemer BfR-CA-11057 - UniAss		nrdA CDS
G	28780	28780	1	T -> G	SNP (transversion)	87	98.9%	5.5e-273	Variants: BfR-CA-11057-TF15687-13_R	Concatemer BfR-CA-11057 - UniAss		nrdA CDS
T	28816	28816	1	C -> T	SNP (transition)	83	98.8%	1.3e-235	Variants: BfR-CA-11057-TF15687-13_R	Concatemer BfR-CA-11057 - UniAss		nrdA CDS
T	28822	28822	1	C -> T	SNP (transition)	83	98.8%	1.3e-276	Variants: BfR-CA-11057-TF15687-13_R	Concatemer BfR-CA-11057 - UniAss		nrdA CDS
T	32037	32037	1	C -> T	SNP (transition)	90	98.9%	5.7e-247	Variants: BfR-CA-11057-TF15687-13_R	Concatemer BfR-CA-11057 - UniAss		pyrG CDS
A	33736	33736	1	G -> A	SNP (transition)	103	99.0%	0	Variants: BfR-CA-11057-TF15687-13_R	Concatemer BfR-CA-11057 - UniAss		recJ CDS
C	33748	33748	1	T -> C	SNP (transition)	105	98.1%	0	Variants: BfR-CA-11057-TF15687-13_R	Concatemer BfR-CA-11057 - UniAss		recJ CDS
C	33751	33751	1	T -> C	SNP (transition)	105	99.0%	0	Variants: BfR-CA-11057-TF15687-13_R	Concatemer BfR-CA-11057 - UniAss		recJ CDS
T	33757	33757	1	C -> T	SNP (transition)	105	99.0%	0	Variants: BfR-CA-11057-TF15687-13_R	Concatemer BfR-CA-11057 - UniAss		recJ CDS
C	33769	33769	1	T -> C	SNP (transition)	105	99.0%	0	Variants: BfR-CA-11057-TF15687-13_R	Concatemer BfR-CA-11057 - UniAss		recJ CDS
AA	36609	36609	1	G -> AA	Insertion	141 -> 145	87.9% -> 88.3%	9.4e-140	Variants: BfR-CA-11057-TF15687-13_R	Concatemer BfR-CA-11057 - UniAss
C	36624	36624	1	T -> C	SNP (transition)	162	98.1%	6.8e-169	Variants: BfR-CA-11057-TF15687-13_R	Concatemer BfR-CA-11057 - UniAss
	36651	36651	1	(A)3 -> (A)2	Deletion (tandem repeat)	184	91.3%	2.7e-32	Variants: BfR-CA-11057-TF15687-13_R	Concatemer BfR-CA-11057 - UniAss
A	36654	36654	1	T -> A	SNP (transversion)	181	92.8%	2.6e-132	Variants: BfR-CA-11057-TF15687-13_R	Concatemer BfR-CA-11057 - UniAss
AA	36660	36659	0	+AA	Insertion	178	91.6%	2e-113	Variants: BfR-CA-11057-TF15687-13_R	Concatemer BfR-CA-11057 - UniAss
C	36669	36669	1	T -> C	SNP (transition)	182	99.5%	2e-160	Variants: BfR-CA-11057-TF15687-13_R	Concatemer BfR-CA-11057 - UniAss
G	38113	38113	1	A -> G	SNP (transition)	219	99.5%	4.4e-63	Variants: BfR-CA-11057-TF15687-13_R	Concatemer BfR-CA-11057 - UniAss		16S ribosomal RNA
	38420	38420	1	(T)3 -> (T)2	Deletion (tandem repeat)	217	100.0%	2e-21	Variants: BfR-CA-11057-TF15687-13_R	Concatemer BfR-CA-11057 - UniAss
G	41815	41815	1	T -> G	SNP (transversion)	206	99.0%	3.3e-57	Variants: BfR-CA-11057-TF15687-13_R	Concatemer BfR-CA-11057 - UniAss
T	42200	42200	1	G -> T	SNP (transversion)	361	99.2%	0	Variants: BfR-CA-11057-TF15687-13_R	Concatemer BfR-CA-11057 - UniAss
AG	42203	42204	2	GA -> AG	Substitution	357 -> 367	98.6%	0	Variants: BfR-CA-11057-TF15687-13_R	Concatemer BfR-CA-11057 - UniAss
	42428	42428	1	(A)7 -> (A)6	Deletion (tandem repeat)	325	100.0%	3.2e-292	Variants: BfR-CA-11057-TF15687-13_R	Concatemer BfR-CA-11057 - UniAss
	42797	42802	6	(TTTATG)3 -> (TTTATG)2	Deletion (tandem repeat)	272	100.0%	4e-54	Variants: BfR-CA-11057-TF15687-13_R	Concatemer BfR-CA-11057 - UniAss
A	43128	43128	1	G -> A	SNP (transition)	100	99.0%	0	Variants: BfR-CA-11057-TF15687-13_R	Concatemer BfR-CA-11057 - UniAss	T -> I	hypothetical protein CDS
A	48711	48711	1	G -> A	SNP (transition)	73	97.3%	1.7e-223	Variants: BfR-CA-11057-TF15687-13_R	Concatemer BfR-CA-11057 - UniAss		Class I SAM-dependent DNA methyltransferase CDS
A	48795	48795	1	G -> A	SNP (transition)	82	95.1%	1.1e-219	Variants: BfR-CA-11057-TF15687-13_R	Concatemer BfR-CA-11057 - UniAss		Class I SAM-dependent DNA methyltransferase CDS
C	48804	48804	1	T -> C	SNP (transition)	84	97.6%	5.5e-275	Variants: BfR-CA-11057-TF15687-13_R	Concatemer BfR-CA-11057 - UniAss		Class I SAM-dependent DNA methyltransferase CDS
C	48819	48819	1	T -> C	SNP (transition)	79	98.7%	3.1e-255	Variants: BfR-CA-11057-TF15687-13_R	Concatemer BfR-CA-11057 - UniAss		Class I SAM-dependent DNA methyltransferase CDS
A	48822	48822	1	G -> A	SNP (transition)	78	98.7%	1.2e-259	Variants: BfR-CA-11057-TF15687-13_R	Concatemer BfR-CA-11057 - UniAss		Class I SAM-dependent DNA methyltransferase CDS
T	48825	48825	1	C -> T	SNP (transition)	78	98.7%	1.2e-259	Variants: BfR-CA-11057-TF15687-13_R	Concatemer BfR-CA-11057 - UniAss		Class I SAM-dependent DNA methyltransferase CDS
C	48858	48858	1	T -> C	SNP (transition)	82	98.8%	4.1e-265	Variants: BfR-CA-11057-TF15687-13_R	Concatemer BfR-CA-11057 - UniAss		Class I SAM-dependent DNA methyltransferase CDS
A	48882	48882	1	C -> A	SNP (transversion)	91	97.8%	2.6e-245	Variants: BfR-CA-11057-TF15687-13_R	Concatemer BfR-CA-11057 - UniAss		Class I SAM-dependent DNA methyltransferase CDS
C	49144	49144	1	T -> C	SNP (transition)	81	100.0%	5e-267	Variants: BfR-CA-11057-TF15687-13_R	Concatemer BfR-CA-11057 - UniAss		Class I SAM-dependent DNA methyltransferase CDS
C	49873	49873	1	T -> C	SNP (transition)	101	100.0%	0	Variants: BfR-CA-11057-TF15687-13_R	Concatemer BfR-CA-11057 - UniAss	S -> P	Class I SAM-dependent DNA methyltransferase CDS
C	1015338	1015338	1	T -> C	SNP (transition)	75	100.0%	3.2e-247	Variants: BfR-CA-11057-TF15687-13_R	Concatemer BfR-CA-11057 - UniAss	N -> S	napA CDS
G	1017555	1017555	1	A -> G	SNP (transition)	72	98.6%	5.7e-218	Variants: BfR-CA-11057-TF15687-13_R	Concatemer BfR-CA-11057 - UniAss
G	1019956	1019956	1	A -> G	SNP (transition)	71	100.0%	6.3e-227	Variants: BfR-CA-11057-TF15687-13_R	Concatemer BfR-CA-11057 - UniAss		DNA helicase CDS
C	1019962	1019962	1	T -> C	SNP (transition)	69	100.0%	7.9e-200	Variants: BfR-CA-11057-TF15687-13_R	Concatemer BfR-CA-11057 - UniAss		DNA helicase CDS
G	1019974	1019974	1	A -> G	SNP (transition)	69	100.0%	1e-206	Variants: BfR-CA-11057-TF15687-13_R	Concatemer BfR-CA-11057 - UniAss		DNA helicase CDS
C	1020030	1020030	1	T -> C	SNP (transition)	68	98.5%	3.4e-192	Variants: BfR-CA-11057-TF15687-13_R	Concatemer BfR-CA-11057 - UniAss	K -> E	DNA helicase CDS
G	1020034	1020034	1	A -> G	SNP (transition)	70	98.6%	8.8e-212	Variants: BfR-CA-11057-TF15687-13_R	Concatemer BfR-CA-11057 - UniAss		DNA helicase CDS
G	1020043	1020043	1	A -> G	SNP (transition)	66	100.0%	2.5e-204	Variants: BfR-CA-11057-TF15687-13_R	Concatemer BfR-CA-11057 - UniAss		DNA helicase CDS
G	1020340	1020340	1	A -> G	SNP (transition)	89	98.9%	3.5e-288	Variants: BfR-CA-11057-TF15687-13_R	Concatemer BfR-CA-11057 - UniAss		DNA helicase CDS
T	1020478	1020478	1	C -> T	SNP (transition)	81	95.1%	1.7e-224	Variants: BfR-CA-11057-TF15687-13_R	Concatemer BfR-CA-11057 - UniAss		DNA helicase CDS
T	1020753	1020753	1	C -> T	SNP (transition)	74	98.6%	7.4e-217	Variants: BfR-CA-11057-TF15687-13_R	Concatemer BfR-CA-11057 - UniAss	G -> S	DNA helicase CDS
AA	1020795	1020796	2	GG -> AA	Substitution	49	98.0%	7.8e-147	Variants: BfR-CA-11057-TF15687-13_R	Concatemer BfR-CA-11057 - UniAss		DNA helicase CDS
A	1020811	1020811	1	G -> A	SNP (transition)	53	100.0%	2.5e-169	Variants: BfR-CA-11057-TF15687-13_R	Concatemer BfR-CA-11057 - UniAss		DNA helicase CDS
G	1020817	1020817	1	A -> G	SNP (transition)	54	100.0%	6.3e-178	Variants: BfR-CA-11057-TF15687-13_R	Concatemer BfR-CA-11057 - UniAss		DNA helicase CDS
C	1020952	1020952	1	T -> C	SNP (transition)	51	100.0%	6.3e-163	Variants: BfR-CA-11057-TF15687-13_R	Concatemer BfR-CA-11057 - UniAss		DNA helicase CDS
A	1021000	1021000	1	G -> A	SNP (transition)	78	98.7%	1.6e-236	Variants: BfR-CA-11057-TF15687-13_R	Concatemer BfR-CA-11057 - UniAss		DNA helicase CDS
TAA	1021003	1021005	2	AAG -> TAA	Substitution	97 -> 99	100.0%	1e-296	Variants: BfR-CA-11057-TF15687-13_R	Concatemer BfR-CA-11057 - UniAss		DNA helicase CDS
C	1021009	1021009	1	T -> C	SNP (transition)	104	100.0%	0	Variants: BfR-CA-11057-TF15687-13_R	Concatemer BfR-CA-11057 - UniAss		DNA helicase CDS
C	1021012	1021012	1	T -> C	SNP (transition)	97	99.0%	0	Variants: BfR-CA-11057-TF15687-13_R	Concatemer BfR-CA-11057 - UniAss		DNA helicase CDS
TTC	1021015	1021017	2	ATT -> TTC	Substitution	94	100.0%	1e-281	Variants: BfR-CA-11057-TF15687-13_R	Concatemer BfR-CA-11057 - UniAss	N -> E	DNA helicase CDS
C	1021025	1021025	1	T -> C	SNP (transition)	95	100.0%	0	Variants: BfR-CA-11057-TF15687-13_R	Concatemer BfR-CA-11057 - UniAss	K -> R	DNA helicase CDS
A	1021027	1021027	1	T -> A	SNP (transversion)	97	99.0%	6.1e-305	Variants: BfR-CA-11057-TF15687-13_R	Concatemer BfR-CA-11057 - UniAss		DNA helicase CDS
T	1021040	1021040	1	A -> T	SNP (transversion)	93	100.0%	2e-269	Variants: BfR-CA-11057-TF15687-13_R	Concatemer BfR-CA-11057 - UniAss
	1021050	1021050	1	-T	Deletion	84	95.2%	1.8e-137	Variants: BfR-CA-11057-TF15687-13_R	Concatemer BfR-CA-11057 - UniAss
CACG	1021056	1021059	4	TTAA -> CACG	Substitution	80 -> 81	97.5%	5e-238	Variants: BfR-CA-11057-TF15687-13_R	Concatemer BfR-CA-11057 - UniAss
G	1021067	1021067	1	A -> G	SNP (transition)	81	97.5%	8.1e-265	Variants: BfR-CA-11057-TF15687-13_R	Concatemer BfR-CA-11057 - UniAss
A	1021075	1021075	1	T -> A	SNP (transversion)	81	100.0%	1.3e-234	Variants: BfR-CA-11057-TF15687-13_R	Concatemer BfR-CA-11057 - UniAss
G	1021077	1021077	1	A -> G	SNP (transition)	81	100.0%	6.3e-259	Variants: BfR-CA-11057-TF15687-13_R	Concatemer BfR-CA-11057 - UniAss
C	1021099	1021099	1	A -> C	SNP (transversion)	88	98.9%	1.8e-267	Variants: BfR-CA-11057-TF15687-13_R	Concatemer BfR-CA-11057 - UniAss
TA	1021103	1021104	2	AC -> TA	Substitution	89 -> 90	97.8%	5.6e-253	Variants: BfR-CA-11057-TF15687-13_R	Concatemer BfR-CA-11057 - UniAss
ATA	1021114	1021116	3	GAT -> ATA	Substitution	104 -> 108	96.3% -> 97.2%	9.1e-293	Variants: BfR-CA-11057-TF15687-13_R	Concatemer BfR-CA-11057 - UniAss
T	1021147	1021147	1	C -> T	SNP (transition)	90	82.2%	1.3e-189	Variants: BfR-CA-11057-TF15687-13_R	Concatemer BfR-CA-11057 - UniAss
A	1021159	1021159	1	G -> A	SNP (transition)	67	92.5%	9.6e-179	Variants: BfR-CA-11057-TF15687-13_R	Concatemer BfR-CA-11057 - UniAss
TAA	1021162	1021164	3	AGC -> TAA	Substitution	65 -> 66	86.4% -> 87.7%	1.3e-149	Variants: BfR-CA-11057-TF15687-13_R	Concatemer BfR-CA-11057 - UniAss
G	1021166	1021166	1	A -> G	SNP (transition)	65	89.2%	2.8e-182	Variants: BfR-CA-11057-TF15687-13_R	Concatemer BfR-CA-11057 - UniAss
T	1021175	1021175	1	G -> T	SNP (transversion)	67	100.0%	5e-194	Variants: BfR-CA-11057-TF15687-13_R	Concatemer BfR-CA-11057 - UniAss	L -> F	hypothetical protein CDS
T	1021179	1021179	1	A -> T	SNP (transversion)	67	100.0%	2e-207	Variants: BfR-CA-11057-TF15687-13_R	Concatemer BfR-CA-11057 - UniAss	I -> F	hypothetical protein CDS
A	1021196	1021196	1	T -> A	SNP (transversion)	75	100.0%	3.2e-232	Variants: BfR-CA-11057-TF15687-13_R	Concatemer BfR-CA-11057 - UniAss		hypothetical protein CDS
G	1021199	1021199	1	C -> G	SNP (transversion)	75	100.0%	3.2e-232	Variants: BfR-CA-11057-TF15687-13_R	Concatemer BfR-CA-11057 - UniAss		hypothetical protein CDS
T	1021202	1021202	1	A -> T	SNP (transversion)	74	100.0%	2.5e-214	Variants: BfR-CA-11057-TF15687-13_R	Concatemer BfR-CA-11057 - UniAss		hypothetical protein CDS
GTC	1021206	1021208	2	ATT -> GTC	Substitution	74	100.0%	6.3e-244	Variants: BfR-CA-11057-TF15687-13_R	Concatemer BfR-CA-11057 - UniAss	I -> V	hypothetical protein CDS
T	1021210	1021210	1	C -> T	SNP (transition)	74	100.0%	1e-184	Variants: BfR-CA-11057-TF15687-13_R	Concatemer BfR-CA-11057 - UniAss	A -> V	hypothetical protein CDS
G	1021214	1021214	1	T -> G	SNP (transversion)	73	100.0%	6.3e-248	Variants: BfR-CA-11057-TF15687-13_R	Concatemer BfR-CA-11057 - UniAss		hypothetical protein CDS
T	1021218	1021218	1	G -> T	SNP (transversion)	73	100.0%	2.5e-233	Variants: BfR-CA-11057-TF15687-13_R	Concatemer BfR-CA-11057 - UniAss	V -> L	hypothetical protein CDS
CTTAGC	1021224	1021229	4	TTAGGT -> CTTAGC	Substitution	72 -> 73	100.0%	4e-230	Variants: BfR-CA-11057-TF15687-13_R	Concatemer BfR-CA-11057 - UniAss	LG -> LS	hypothetical protein CDS
T	1021235	1021235	1	C -> T	SNP (transition)	71	100.0%	5e-234	Variants: BfR-CA-11057-TF15687-13_R	Concatemer BfR-CA-11057 - UniAss		hypothetical protein CDS
C	1021241	1021241	1	T -> C	SNP (transition)	68	100.0%	4e-224	Variants: BfR-CA-11057-TF15687-13_R	Concatemer BfR-CA-11057 - UniAss		hypothetical protein CDS
G	1021253	1021253	1	A -> G	SNP (transition)	62	100.0%	2.5e-204	Variants: BfR-CA-11057-TF15687-13_R	Concatemer BfR-CA-11057 - UniAss		hypothetical protein CDS
T	1021259	1021259	1	A -> T	SNP (transversion)	60	100.0%	1e-191	Variants: BfR-CA-11057-TF15687-13_R	Concatemer BfR-CA-11057 - UniAss		hypothetical protein CDS
T	1021265	1021265	1	A -> T	SNP (transversion)	46	100.0%	2.5e-142	Variants: BfR-CA-11057-TF15687-13_R	Concatemer BfR-CA-11057 - UniAss		hypothetical protein CDS
GCT	1021267	1021269	3	AGA -> GCT	Substitution	42 -> 46	100.0%	1.6e-142	Variants: BfR-CA-11057-TF15687-13_R	Concatemer BfR-CA-11057 - UniAss	KN -> SY	hypothetical protein CDS
A	1021715	1021715	1	G -> A	SNP (transition)	42	97.6%	6.6e-113	Variants: BfR-CA-11057-TF15687-13_R	Concatemer BfR-CA-11057 - UniAss		hypothetical protein CDS
T	1021719	1021719	1	C -> T	SNP (transition)	44	100.0%	1.6e-140	Variants: BfR-CA-11057-TF15687-13_R	Concatemer BfR-CA-11057 - UniAss		hypothetical protein CDS
G	1021723	1021723	1	A -> G	SNP (transition)	44	100.0%	1.6e-140	Variants: BfR-CA-11057-TF15687-13_R	Concatemer BfR-CA-11057 - UniAss	N -> S	hypothetical protein CDS
TTG	1021725	1021727	2	ATA -> TTG	Substitution	45	97.8%	4e-114	Variants: BfR-CA-11057-TF15687-13_R	Concatemer BfR-CA-11057 - UniAss	I -> L	hypothetical protein CDS
T	1021736	1021736	1	C -> T	SNP (transition)	47	97.9%	3e-145	Variants: BfR-CA-11057-TF15687-13_R	Concatemer BfR-CA-11057 - UniAss		hypothetical protein CDS
CCTT	1021742	1021745	3	TTTA -> CCTT	Substitution	56 -> 58	100.0%	2.5e-156	Variants: BfR-CA-11057-TF15687-13_R	Concatemer BfR-CA-11057 - UniAss		hypothetical protein CDS
CAA	1021752	1021754	2	GAG -> CAA	Substitution	67	97.0%	6.6e-180	Variants: BfR-CA-11057-TF15687-13_R	Concatemer BfR-CA-11057 - UniAss	E -> Q	hypothetical protein CDS
A	1021757	1021757	1	T -> A	SNP (transversion)	73	98.6%	7.3e-214	Variants: BfR-CA-11057-TF15687-13_R	Concatemer BfR-CA-11057 - UniAss		hypothetical protein CDS
T	1021760	1021760	1	C -> T	SNP (transition)	78	97.4%	1.9e-239	Variants: BfR-CA-11057-TF15687-13_R	Concatemer BfR-CA-11057 - UniAss		hypothetical protein CDS
GTGCTT	1021782	1021787	4	ATTTTA -> GTGCTT	Substitution	86 -> 88	98.8% -> 98.9%	2.5e-243	Variants: BfR-CA-11057-TF15687-13_R	Concatemer BfR-CA-11057 - UniAss	IL -> VL	hypothetical protein CDS
T	1021793	1021793	1	A -> T	SNP (transversion)	92	100.0%	1e-275	Variants: BfR-CA-11057-TF15687-13_R	Concatemer BfR-CA-11057 - UniAss		hypothetical protein CDS
C	1021799	1021799	1	T -> C	SNP (transition)	96	100.0%	6.3e-307	Variants: BfR-CA-11057-TF15687-13_R	Concatemer BfR-CA-11057 - UniAss		hypothetical protein CDS
GAT	1021806	1021808	2	CAA -> GAT	Substitution	94 -> 97	97.9%	9.6e-264	Variants: BfR-CA-11057-TF15687-13_R	Concatemer BfR-CA-11057 - UniAss	Q -> D	hypothetical protein CDS
T	1021811	1021811	1	C -> T	SNP (transition)	97	99.0%	2.4e-295	Variants: BfR-CA-11057-TF15687-13_R	Concatemer BfR-CA-11057 - UniAss		hypothetical protein CDS
A	1021814	1021814	1	G -> A	SNP (transition)	99	99.0%	9.9e-292	Variants: BfR-CA-11057-TF15687-13_R	Concatemer BfR-CA-11057 - UniAss		hypothetical protein CDS
G	1021820	1021820	1	T -> G	SNP (transversion)	95	98.9%	1.5e-298	Variants: BfR-CA-11057-TF15687-13_R	Concatemer BfR-CA-11057 - UniAss	N -> K	hypothetical protein CDS
T	1021823	1021823	1	G -> T	SNP (transversion)	95	100.0%	3.2e-275	Variants: BfR-CA-11057-TF15687-13_R	Concatemer BfR-CA-11057 - UniAss		hypothetical protein CDS
T	1021836	1021836	1	C -> T	SNP (transition)	100	99.0%	6.3e-275	Variants: BfR-CA-11057-TF15687-13_R	Concatemer BfR-CA-11057 - UniAss		hypothetical protein CDS
GCGA	1021839	1021842	4	AGCG -> GCGA	Substitution	99	89.9%	1.1e-279	Variants: BfR-CA-11057-TF15687-13_R	Concatemer BfR-CA-11057 - UniAss	SV -> AI	hypothetical protein CDS
G	1021848	1021848	1	C -> G	SNP (transversion)	97	99.0%	6.1e-305	Variants: BfR-CA-11057-TF15687-13_R	Concatemer BfR-CA-11057 - UniAss	Q -> E	hypothetical protein CDS
TCT	1021857	1021859	2	GCA -> TCT	Substitution	89 -> 91	97.8%	7.1e-256	Variants: BfR-CA-11057-TF15687-13_R	Concatemer BfR-CA-11057 - UniAss	A -> S	hypothetical protein CDS
C	1021865	1021865	1	T -> C	SNP (transition)	78	100.0%	2.5e-249	Variants: BfR-CA-11057-TF15687-13_R	Concatemer BfR-CA-11057 - UniAss		hypothetical protein CDS
T	1021868	1021868	1	C -> T	SNP (transition)	78	100.0%	1e-233	Variants: BfR-CA-11057-TF15687-13_R	Concatemer BfR-CA-11057 - UniAss		hypothetical protein CDS
T	1021870	1021870	1	A -> T	SNP (transversion)	82	100.0%	6.3e-254	Variants: BfR-CA-11057-TF15687-13_R	Concatemer BfR-CA-11057 - UniAss	Y -> F	hypothetical protein CDS
T	1021874	1021874	1	A -> T	SNP (transversion)	82	100.0%	6.3e-254	Variants: BfR-CA-11057-TF15687-13_R	Concatemer BfR-CA-11057 - UniAss		hypothetical protein CDS
G	1021895	1021895	1	A -> G	SNP (transition)	80	100.0%	1e-255	Variants: BfR-CA-11057-TF15687-13_R	Concatemer BfR-CA-11057 - UniAss		hypothetical protein CDS
T	1021898	1021898	1	A -> T	SNP (transversion)	79	100.0%	1.3e-244	Variants: BfR-CA-11057-TF15687-13_R	Concatemer BfR-CA-11057 - UniAss		hypothetical protein CDS
G	1021901	1021901	1	A -> G	SNP (transition)	75	98.7%	3e-227	Variants: BfR-CA-11057-TF15687-13_R	Concatemer BfR-CA-11057 - UniAss		hypothetical protein CDS
GT	1021912	1021913	2	AA -> GT	Substitution	66	100.0%	2.5e-171	Variants: BfR-CA-11057-TF15687-13_R	Concatemer BfR-CA-11057 - UniAss	K -> S	hypothetical protein CDS
T	1021922	1021922	1	C -> T	SNP (transition)	65	100.0%	3.2e-214	Variants: BfR-CA-11057-TF15687-13_R	Concatemer BfR-CA-11057 - UniAss		hypothetical protein CDS
C	1021925	1021925	1	T -> C	SNP (transition)	60	100.0%	1e-185	Variants: BfR-CA-11057-TF15687-13_R	Concatemer BfR-CA-11057 - UniAss		hypothetical protein CDS
T	1021928	1021928	1	C -> T	SNP (transition)	60	100.0%	1e-191	Variants: BfR-CA-11057-TF15687-13_R	Concatemer BfR-CA-11057 - UniAss		hypothetical protein CDS
T	1021934	1021934	1	A -> T	SNP (transversion)	54	100.0%	6.3e-178	Variants: BfR-CA-11057-TF15687-13_R	Concatemer BfR-CA-11057 - UniAss	E -> D	hypothetical protein CDS
T	1021940	1021940	1	C -> T	SNP (transition)	50	98.0%	5e-145	Variants: BfR-CA-11057-TF15687-13_R	Concatemer BfR-CA-11057 - UniAss		hypothetical protein CDS
C	1021943	1021943	1	T -> C	SNP (transition)	48	97.9%	3.8e-153	Variants: BfR-CA-11057-TF15687-13_R	Concatemer BfR-CA-11057 - UniAss		hypothetical protein CDS
T	1021946	1021946	1	A -> T	SNP (transversion)	47	100.0%	7.9e-155	Variants: BfR-CA-11057-TF15687-13_R	Concatemer BfR-CA-11057 - UniAss		hypothetical protein CDS
T	1021959	1021959	1	G -> T	SNP (transversion)	41	97.6%	4.1e-126	Variants: BfR-CA-11057-TF15687-13_R	Concatemer BfR-CA-11057 - UniAss	A -> S	hypothetical protein CDS
TCA	1021989	1021991	3	AGC -> TCA	Substitution	41 -> 43	93.0% -> 95.1%	1.2e-115	Variants: BfR-CA-11057-TF15687-13_R	Concatemer BfR-CA-11057 - UniAss		hypothetical protein CDS
T	1021994	1021994	1	A -> T	SNP (transversion)	42	92.9%	1.4e-116	Variants: BfR-CA-11057-TF15687-13_R	Concatemer BfR-CA-11057 - UniAss		hypothetical protein CDS
ATT	1021998	1022000	2	TTA -> ATT	Substitution	45 -> 47	80.0% -> 80.9%	1.4e-91	Variants: BfR-CA-11057-TF15687-13_R	Concatemer BfR-CA-11057 - UniAss	L -> I	hypothetical protein CDS
A	1022003	1022003	1	C -> A	SNP (transversion)	43	93.0%	1.2e-107	Variants: BfR-CA-11057-TF15687-13_R	Concatemer BfR-CA-11057 - UniAss	N -> K	hypothetical protein CDS
CC	1022005	1022006	2	AT -> CC	Substitution	47 -> 48	93.6% -> 93.8%	1.6e-127	Variants: BfR-CA-11057-TF15687-13_R	Concatemer BfR-CA-11057 - UniAss	N -> T	hypothetical protein CDS
TG	1022009	1022010	2	AA -> TG	Substitution	48	97.9%	1.9e-148	Variants: BfR-CA-11057-TF15687-13_R	Concatemer BfR-CA-11057 - UniAss	PK -> PE	hypothetical protein CDS
TGCTT	1022014	1022018	4	AATTA -> TGCTT	Substitution	45	97.8%	1.1e-125	Variants: BfR-CA-11057-TF15687-13_R	Concatemer BfR-CA-11057 - UniAss	EL -> VL	hypothetical protein CDS
C	1022022	1022022	1	G -> C	SNP (transversion)	42	97.6%	2.1e-133	Variants: BfR-CA-11057-TF15687-13_R	Concatemer BfR-CA-11057 - UniAss	E -> Q	hypothetical protein CDS
T	1022025	1022025	1	C -> T	SNP (transition)	48	97.9%	3.8e-153	Variants: BfR-CA-11057-TF15687-13_R	Concatemer BfR-CA-11057 - UniAss	H -> Y	hypothetical protein CDS
C	1022036	1022036	1	T -> C	SNP (transition)	46	97.8%	4.6e-142	Variants: BfR-CA-11057-TF15687-13_R	Concatemer BfR-CA-11057 - UniAss		hypothetical protein CDS
A	1022046	1022046	1	T -> A	SNP (transversion)	50	98.0%	7.9e-155	Variants: BfR-CA-11057-TF15687-13_R	Concatemer BfR-CA-11057 - UniAss	L -> I	hypothetical protein CDS
T	1022055	1022055	1	C -> T	SNP (transition)	53	98.1%	3.3e-159	Variants: BfR-CA-11057-TF15687-13_R	Concatemer BfR-CA-11057 - UniAss	L -> F	hypothetical protein CDS
G	1022060	1022060	1	A -> G	SNP (transition)	53	98.1%	8.4e-175	Variants: BfR-CA-11057-TF15687-13_R	Concatemer BfR-CA-11057 - UniAss		hypothetical protein CDS
C	1022068	1022068	1	T -> C	SNP (transition)	57	96.5%	1.6e-183	Variants: BfR-CA-11057-TF15687-13_R	Concatemer BfR-CA-11057 - UniAss	I -> T	hypothetical protein CDS
A	1022078	1022078	1	T -> A	SNP (transversion)	59	98.3%	9.3e-178	Variants: BfR-CA-11057-TF15687-13_R	Concatemer BfR-CA-11057 - UniAss	D -> E	hypothetical protein CDS
A	1022081	1022081	1	C -> A	SNP (transversion)	63	98.4%	2.5e-196	Variants: BfR-CA-11057-TF15687-13_R	Concatemer BfR-CA-11057 - UniAss		hypothetical protein CDS
A	1022093	1022093	1	T -> A	SNP (transversion)	64	98.4%	1.6e-199	Variants: BfR-CA-11057-TF15687-13_R	Concatemer BfR-CA-11057 - UniAss	D -> E	hypothetical protein CDS
G	1022102	1022102	1	A -> G	SNP (transition)	67	98.5%	1.1e-215	Variants: BfR-CA-11057-TF15687-13_R	Concatemer BfR-CA-11057 - UniAss		hypothetical protein CDS
A	1022108	1022108	1	C -> A	SNP (transversion)	75	97.3%	1.4e-222	Variants: BfR-CA-11057-TF15687-13_R	Concatemer BfR-CA-11057 - UniAss		hypothetical protein CDS
T	1022111	1022111	1	A -> T	SNP (transversion)	78	97.4%	1.2e-254	Variants: BfR-CA-11057-TF15687-13_R	Concatemer BfR-CA-11057 - UniAss	K -> N	hypothetical protein CDS
C	1022114	1022114	1	T -> C	SNP (transition)	80	98.8%	1.6e-258	Variants: BfR-CA-11057-TF15687-13_R	Concatemer BfR-CA-11057 - UniAss		hypothetical protein CDS
A	1022117	1022117	1	G -> A	SNP (transition)	80	98.8%	5e-219	Variants: BfR-CA-11057-TF15687-13_R	Concatemer BfR-CA-11057 - UniAss		hypothetical protein CDS
C	1022132	1022132	1	T -> C	SNP (transition)	88	98.9%	7e-285	Variants: BfR-CA-11057-TF15687-13_R	Concatemer BfR-CA-11057 - UniAss		hypothetical protein CDS
AG	1022134	1022135	2	CA -> AG	Substitution	81 -> 83	97.5% -> 97.6%	4.3e-231	Variants: BfR-CA-11057-TF15687-13_R	Concatemer BfR-CA-11057 - UniAss	T -> K	hypothetical protein CDS
T	1022138	1022138	1	A -> T	SNP (transversion)	76	98.7%	7.6e-223	Variants: BfR-CA-11057-TF15687-13_R	Concatemer BfR-CA-11057 - UniAss		hypothetical protein CDS
C	1022144	1022144	1	T -> C	SNP (transition)	73	87.7%	6.1e-200	Variants: BfR-CA-11057-TF15687-13_R	Concatemer BfR-CA-11057 - UniAss		hypothetical protein CDS
T	1022147	1022147	1	C -> T	SNP (transition)	74	100.0%	6.3e-207	Variants: BfR-CA-11057-TF15687-13_R	Concatemer BfR-CA-11057 - UniAss		hypothetical protein CDS
T	1022150	1022150	1	C -> T	SNP (transition)	75	88.0%	3.1e-193	Variants: BfR-CA-11057-TF15687-13_R	Concatemer BfR-CA-11057 - UniAss		hypothetical protein CDS
A	1022153	1022153	1	G -> A	SNP (transition)	67	100.0%	4e-214	Variants: BfR-CA-11057-TF15687-13_R	Concatemer BfR-CA-11057 - UniAss		hypothetical protein CDS
C	1022165	1022165	1	T -> C	SNP (transition)	66	100.0%	6.3e-211	Variants: BfR-CA-11057-TF15687-13_R	Concatemer BfR-CA-11057 - UniAss		hypothetical protein CDS
CT	1022176	1022177	2	GC -> CT	Substitution	60	96.7%	2.8e-176	Variants: BfR-CA-11057-TF15687-13_R	Concatemer BfR-CA-11057 - UniAss	S -> T	hypothetical protein CDS
CGTA	1022180	1022183	3	TATT -> CGTA	Substitution	59 -> 60	96.6% -> 96.7%	1.2e-174	Variants: BfR-CA-11057-TF15687-13_R	Concatemer BfR-CA-11057 - UniAss	SI -> SV	hypothetical protein CDS
CGCGTA	1022192	1022197	6	TAAAAC -> CGCGTA	Substitution	58 -> 61	85.2% -> 89.7%	1.5e-154	Variants: BfR-CA-11057-TF15687-13_R	Concatemer BfR-CA-11057 - UniAss
T	1022206	1022206	1	C -> T	SNP (transition)	61	95.1%	5.7e-175	Variants: BfR-CA-11057-TF15687-13_R	Concatemer BfR-CA-11057 - UniAss
AAA	1022210	1022209	0	+AAA	Insertion	62	85.5%	8.4e-147	Variants: BfR-CA-11057-TF15687-13_R	Concatemer BfR-CA-11057 - UniAss
GCA	1022225	1022227	3	ATT -> GCA	Substitution	65 -> 69	96.9% -> 97.1%	5.2e-198	Variants: BfR-CA-11057-TF15687-13_R	Concatemer BfR-CA-11057 - UniAss	NL -> SI	valS CDS
ACA	1022236	1022238	3	GAG -> ACA	Substitution	75	97.3%	4.7e-205	Variants: BfR-CA-11057-TF15687-13_R	Concatemer BfR-CA-11057 - UniAss	E -> T	valS CDS
G	1022259	1022259	1	A -> G	SNP (transition)	66	100.0%	1.6e-217	Variants: BfR-CA-11057-TF15687-13_R	Concatemer BfR-CA-11057 - UniAss		valS CDS
T	1022262	1022262	1	C -> T	SNP (transition)	66	98.5%	6.6e-167	Variants: BfR-CA-11057-TF15687-13_R	Concatemer BfR-CA-11057 - UniAss		valS CDS
G	1022265	1022265	1	A -> G	SNP (transition)	83	98.8%	1.3e-235	Variants: BfR-CA-11057-TF15687-13_R	Concatemer BfR-CA-11057 - UniAss		valS CDS
A	1022283	1022283	1	C -> A	SNP (transversion)	79	97.5%	7.7e-212	Variants: BfR-CA-11057-TF15687-13_R	Concatemer BfR-CA-11057 - UniAss		valS CDS
G	1022290	1022290	1	A -> G	SNP (transition)	80	97.5%	3.2e-230	Variants: BfR-CA-11057-TF15687-13_R	Concatemer BfR-CA-11057 - UniAss	T -> A	valS CDS
C	1022451	1022451	1	T -> C	SNP (transition)	74	100.0%	4e-229	Variants: BfR-CA-11057-TF15687-13_R	Concatemer BfR-CA-11057 - UniAss		valS CDS
T	1022454	1022454	1	C -> T	SNP (transition)	72	98.6%	5.7e-218	Variants: BfR-CA-11057-TF15687-13_R	Concatemer BfR-CA-11057 - UniAss		valS CDS
A	1022460	1022460	1	T -> A	SNP (transversion)	77	100.0%	5e-223	Variants: BfR-CA-11057-TF15687-13_R	Concatemer BfR-CA-11057 - UniAss		valS CDS
T	1022529	1022529	1	C -> T	SNP (transition)	78	97.4%	4.7e-209	Variants: BfR-CA-11057-TF15687-13_R	Concatemer BfR-CA-11057 - UniAss		valS CDS
A	1028995	1028995	1	G -> A	SNP (transition)	73	97.3%	8.3e-174	Variants: BfR-CA-11057-TF15687-13_R	Concatemer BfR-CA-11057 - UniAss	S -> N	DL-methionine ABC transporter MetINQ, substrate-binding protein CDS
G	1029015	1029015	1	A -> G	SNP (transition)	67	100.0%	2e-207	Variants: BfR-CA-11057-TF15687-13_R	Concatemer BfR-CA-11057 - UniAss	N -> D	DL-methionine ABC transporter MetINQ, substrate-binding protein CDS
T	1029122	1029122	1	C -> T	SNP (transition)	64	98.4%	3.2e-193	Variants: BfR-CA-11057-TF15687-13_R	Concatemer BfR-CA-11057 - UniAss		DL-methionine ABC transporter MetINQ, substrate-binding protein CDS
A	1029394	1029394	1	G -> A	SNP (transition)	83	100.0%	2.5e-265	Variants: BfR-CA-11057-TF15687-13_R	Concatemer BfR-CA-11057 - UniAss
T	1029442	1029442	1	C -> T	SNP (transition)	98	96.9%	1.5e-260	Variants: BfR-CA-11057-TF15687-13_R	Concatemer BfR-CA-11057 - UniAss		flgA CDS
C	1029517	1029517	1	T -> C	SNP (transition)	93	98.9%	3.7e-292	Variants: BfR-CA-11057-TF15687-13_R	Concatemer BfR-CA-11057 - UniAss		flgA CDS
CC	1029544	1029545	2	TT -> CC	Substitution	88	100.0%	2.5e-281	Variants: BfR-CA-11057-TF15687-13_R	Concatemer BfR-CA-11057 - UniAss		flgA CDS
C	1029550	1029550	1	T -> C	SNP (transition)	86	100.0%	2.5e-266	Variants: BfR-CA-11057-TF15687-13_R	Concatemer BfR-CA-11057 - UniAss		flgA CDS
C	1029556	1029556	1	T -> C	SNP (transition)	79	100.0%	2.5e-268	Variants: BfR-CA-11057-TF15687-13_R	Concatemer BfR-CA-11057 - UniAss		flgA CDS
T	1029559	1029559	1	C -> T	SNP (transition)	78	100.0%	1.6e-241	Variants: BfR-CA-11057-TF15687-13_R	Concatemer BfR-CA-11057 - UniAss		flgA CDS
A	1029622	1029622	1	G -> A	SNP (transition)	74	100.0%	4e-229	Variants: BfR-CA-11057-TF15687-13_R	Concatemer BfR-CA-11057 - UniAss		flgA CDS
T	1029748	1029748	1	C -> T	SNP (transition)	71	98.6%	7.1e-215	Variants: BfR-CA-11057-TF15687-13_R	Concatemer BfR-CA-11057 - UniAss		flgA CDS
T	1029757	1029757	1	C -> T	SNP (transition)	72	98.6%	5.7e-218	Variants: BfR-CA-11057-TF15687-13_R	Concatemer BfR-CA-11057 - UniAss		flgA CDS
G	1029760	1029760	1	A -> G	SNP (transition)	70	100.0%	1e-223	Variants: BfR-CA-11057-TF15687-13_R	Concatemer BfR-CA-11057 - UniAss		flgA CDS
T	1029769	1029769	1	C -> T	SNP (transition)	81	98.8%	8.1e-222	Variants: BfR-CA-11057-TF15687-13_R	Concatemer BfR-CA-11057 - UniAss		flgA CDS
GG	1029777	1029778	2	AA -> GG	Substitution	82 -> 83	98.8%	1.6e-237	Variants: BfR-CA-11057-TF15687-13_R	Concatemer BfR-CA-11057 - UniAss	K -> R	flgA CDS
T	1029790	1029790	1	C -> T	SNP (transition)	84	98.8%	4.2e-255	Variants: BfR-CA-11057-TF15687-13_R	Concatemer BfR-CA-11057 - UniAss		flgA CDS
T	1029901	1029901	1	C -> T	SNP (transition)	85	100.0%	1e-271	Variants: BfR-CA-11057-TF15687-13_R	Concatemer BfR-CA-11057 - UniAss		flgA CDS
ATC	1029914	1029916	2	GTT -> ATC	Substitution	85 -> 86	100.0%	3.2e-263	Variants: BfR-CA-11057-TF15687-13_R	Concatemer BfR-CA-11057 - UniAss	V -> I	flgA CDS
C	1029922	1029922	1	T -> C	SNP (transition)	82	98.8%	5.2e-257	Variants: BfR-CA-11057-TF15687-13_R	Concatemer BfR-CA-11057 - UniAss		flgA CDS
G	1029943	1029943	1	A -> G	SNP (transition)	73	100.0%	2.5e-233	Variants: BfR-CA-11057-TF15687-13_R	Concatemer BfR-CA-11057 - UniAss		flgA CDS
C	1030030	1030030	1	T -> C	SNP (transition)	105	99.0%	0	Variants: BfR-CA-11057-TF15687-13_R	Concatemer BfR-CA-11057 - UniAss		flgA CDS
T	1030264	1030264	1	G -> T	SNP (transversion)	92	98.9%	7.3e-280	Variants: BfR-CA-11057-TF15687-13_R	Concatemer BfR-CA-11057 - UniAss	A -> S	3-octaprenyl-4-hydroxybenzoate carboxy-lyase CDS
A	1030581	1030581	1	G -> A	SNP (transition)	100	98.0%	0	Variants: BfR-CA-11057-TF15687-13_R	Concatemer BfR-CA-11057 - UniAss		3-octaprenyl-4-hydroxybenzoate carboxy-lyase CDS
G	1030821	1030821	1	A -> G	SNP (transition)	74	100.0%	6.3e-244	Variants: BfR-CA-11057-TF15687-13_R	Concatemer BfR-CA-11057 - UniAss		coaD CDS
G	1032161	1032161	1	A -> G	SNP (transition)	89	100.0%	1e-266	Variants: BfR-CA-11057-TF15687-13_R	Concatemer BfR-CA-11057 - UniAss	S -> G	hisS CDS
T	1032172	1032172	1	C -> T	SNP (transition)	83	100.0%	5e-257	Variants: BfR-CA-11057-TF15687-13_R	Concatemer BfR-CA-11057 - UniAss		hisS CDS
AG	1032227	1032228	2	GA -> AG	Substitution	91	97.8%	5.1e-272	Variants: BfR-CA-11057-TF15687-13_R	Concatemer BfR-CA-11057 - UniAss	E -> R	hisS CDS
G	1032244	1032244	1	A -> G	SNP (transition)	88	100.0%	1e-263	Variants: BfR-CA-11057-TF15687-13_R	Concatemer BfR-CA-11057 - UniAss		hisS CDS
C	1032250	1032250	1	T -> C	SNP (transition)	81	97.5%	3.2e-233	Variants: BfR-CA-11057-TF15687-13_R	Concatemer BfR-CA-11057 - UniAss		hisS CDS
T	1032265	1032265	1	C -> T	SNP (transition)	83	98.8%	2.1e-268	Variants: BfR-CA-11057-TF15687-13_R	Concatemer BfR-CA-11057 - UniAss		hisS CDS
T	1032304	1032304	1	C -> T	SNP (transition)	88	100.0%	1.6e-272	Variants: BfR-CA-11057-TF15687-13_R	Concatemer BfR-CA-11057 - UniAss		hisS CDS
C	1032307	1032307	1	T -> C	SNP (transition)	84	100.0%	1.6e-268	Variants: BfR-CA-11057-TF15687-13_R	Concatemer BfR-CA-11057 - UniAss		hisS CDS
A	1032310	1032310	1	G -> A	SNP (transition)	84	100.0%	1.6e-268	Variants: BfR-CA-11057-TF15687-13_R	Concatemer BfR-CA-11057 - UniAss		hisS CDS
GC	1032325	1032326	2	AT -> GC	Substitution	77 -> 81	96.3% -> 97.4%	9.2e-229	Variants: BfR-CA-11057-TF15687-13_R	Concatemer BfR-CA-11057 - UniAss	EY -> EH	hisS CDS
G	1032355	1032355	1	A -> G	SNP (transition)	69	98.6%	1.1e-208	Variants: BfR-CA-11057-TF15687-13_R	Concatemer BfR-CA-11057 - UniAss		hisS CDS
G	1032361	1032361	1	A -> G	SNP (transition)	67	100.0%	7.9e-221	Variants: BfR-CA-11057-TF15687-13_R	Concatemer BfR-CA-11057 - UniAss		hisS CDS
C	1032376	1032376	1	T -> C	SNP (transition)	70	98.6%	1.1e-218	Variants: BfR-CA-11057-TF15687-13_R	Concatemer BfR-CA-11057 - UniAss		hisS CDS
G	1032406	1032406	1	A -> G	SNP (transition)	80	100.0%	1e-255	Variants: BfR-CA-11057-TF15687-13_R	Concatemer BfR-CA-11057 - UniAss		hisS CDS
T	1032466	1032466	1	C -> T	SNP (transition)	87	96.6%	1.6e-179	Variants: BfR-CA-11057-TF15687-13_R	Concatemer BfR-CA-11057 - UniAss		hisS CDS
G	1032523	1032523	1	A -> G	SNP (transition)	75	100.0%	1e-224	Variants: BfR-CA-11057-TF15687-13_R	Concatemer BfR-CA-11057 - UniAss		hisS CDS
T	1032526	1032526	1	C -> T	SNP (transition)	71	100.0%	1e-212	Variants: BfR-CA-11057-TF15687-13_R	Concatemer BfR-CA-11057 - UniAss		hisS CDS
T	1032529	1032529	1	C -> T	SNP (transition)	75	97.3%	7e-230	Variants: BfR-CA-11057-TF15687-13_R	Concatemer BfR-CA-11057 - UniAss		hisS CDS
C	1032532	1032532	1	T -> C	SNP (transition)	74	100.0%	6.3e-244	Variants: BfR-CA-11057-TF15687-13_R	Concatemer BfR-CA-11057 - UniAss		hisS CDS
G	1038237	1038237	1	A -> G	SNP (transition)	86	100.0%	2.5e-266	Variants: BfR-CA-11057-TF15687-13_R	Concatemer BfR-CA-11057 - UniAss	I -> T	MBL fold metallo-hydrolase CDS
G	1038273	1038273	1	A -> G	SNP (transition)	84	100.0%	6.3e-277	Variants: BfR-CA-11057-TF15687-13_R	Concatemer BfR-CA-11057 - UniAss
A	1040325	1040325	1	G -> A	SNP (transition)	67	98.5%	4.2e-209	Variants: BfR-CA-11057-TF15687-13_R	Concatemer BfR-CA-11057 - UniAss		dnaK CDS
T	1042179	1042179	1	C -> T	SNP (transition)	109	98.2%	0	Variants: BfR-CA-11057-TF15687-13_R	Concatemer BfR-CA-11057 - UniAss		hrcA CDS
A	1042182	1042182	1	G -> A	SNP (transition)	114	96.5%	0	Variants: BfR-CA-11057-TF15687-13_R	Concatemer BfR-CA-11057 - UniAss		hrcA CDS
AC	1042187	1042188	2	GT -> AC	Substitution	117	97.4%	0	Variants: BfR-CA-11057-TF15687-13_R	Concatemer BfR-CA-11057 - UniAss		hrcA CDS
T	1042191	1042191	1	C -> T	SNP (transition)	109	98.2%	0	Variants: BfR-CA-11057-TF15687-13_R	Concatemer BfR-CA-11057 - UniAss		hrcA CDS
C	1042194	1042194	1	T -> C	SNP (transition)	109	98.2%	0	Variants: BfR-CA-11057-TF15687-13_R	Concatemer BfR-CA-11057 - UniAss		hrcA CDS
G	1042206	1042206	1	A -> G	SNP (transition)	109	98.2%	0	Variants: BfR-CA-11057-TF15687-13_R	Concatemer BfR-CA-11057 - UniAss		hrcA CDS
G	1042218	1042218	1	A -> G	SNP (transition)	113	98.2%	0	Variants: BfR-CA-11057-TF15687-13_R	Concatemer BfR-CA-11057 - UniAss		hrcA CDS
A	1042221	1042221	1	G -> A	SNP (transition)	113	97.3%	0	Variants: BfR-CA-11057-TF15687-13_R	Concatemer BfR-CA-11057 - UniAss		hrcA CDS
T	1042233	1042233	1	C -> T	SNP (transition)	115	97.4%	6.2e-308	Variants: BfR-CA-11057-TF15687-13_R	Concatemer BfR-CA-11057 - UniAss		hrcA CDS
C	1042249	1042249	1	T -> C	SNP (transition)	106	97.2%	0	Variants: BfR-CA-11057-TF15687-13_R	Concatemer BfR-CA-11057 - UniAss	N -> S	hrcA CDS
A	1042293	1042293	1	G -> A	SNP (transition)	84	96.4%	7.6e-246	Variants: BfR-CA-11057-TF15687-13_R	Concatemer BfR-CA-11057 - UniAss		hrcA CDS
A	1042371	1042371	1	G -> A	SNP (transition)	95	98.9%	6e-308	Variants: BfR-CA-11057-TF15687-13_R	Concatemer BfR-CA-11057 - UniAss		hrcA CDS
G	1042431	1042431	1	A -> G	SNP (transition)	91	98.9%	9.1e-268	Variants: BfR-CA-11057-TF15687-13_R	Concatemer BfR-CA-11057 - UniAss		hrcA CDS
G	1042479	1042479	1	A -> G	SNP (transition)	82	97.6%	3.3e-252	Variants: BfR-CA-11057-TF15687-13_R	Concatemer BfR-CA-11057 - UniAss
T	1042488	1042488	1	C -> T	SNP (transition)	87	100.0%	5e-252	Variants: BfR-CA-11057-TF15687-13_R	Concatemer BfR-CA-11057 - UniAss
A	1042490	1042490	1	T -> A	SNP (transversion)	87	98.9%	8.7e-256	Variants: BfR-CA-11057-TF15687-13_R	Concatemer BfR-CA-11057 - UniAss
G	1042492	1042492	1	T -> G	SNP (transversion)	86	100.0%	1.6e-283	Variants: BfR-CA-11057-TF15687-13_R	Concatemer BfR-CA-11057 - UniAss
AG	1042520	1042521	2	TA -> AG	Substitution	62 -> 70	98.4% -> 98.6%	6.3e-192	Variants: BfR-CA-11057-TF15687-13_R	Concatemer BfR-CA-11057 - UniAss
T	1042591	1042591	1	A -> T	SNP (transversion)	87	100.0%	7.9e-287	Variants: BfR-CA-11057-TF15687-13_R	Concatemer BfR-CA-11057 - UniAss
A	1042596	1042596	1	G -> A	SNP (transition)	89	100.0%	1.3e-275	Variants: BfR-CA-11057-TF15687-13_R	Concatemer BfR-CA-11057 - UniAss
A	1042608	1042608	1	G -> A	SNP (transition)	88	98.9%	3.5e-276	Variants: BfR-CA-11057-TF15687-13_R	Concatemer BfR-CA-11057 - UniAss
G	1042632	1042632	1	A -> G	SNP (transition)	88	100.0%	1e-263	Variants: BfR-CA-11057-TF15687-13_R	Concatemer BfR-CA-11057 - UniAss
A	1042634	1042634	1	C -> A	SNP (transversion)	86	100.0%	1.6e-283	Variants: BfR-CA-11057-TF15687-13_R	Concatemer BfR-CA-11057 - UniAss
A	1042638	1042638	1	C -> A	SNP (transversion)	83	100.0%	1.3e-273	Variants: BfR-CA-11057-TF15687-13_R	Concatemer BfR-CA-11057 - UniAss
C	1042642	1042642	1	T -> C	SNP (transition)	80	100.0%	1e-255	Variants: BfR-CA-11057-TF15687-13_R	Concatemer BfR-CA-11057 - UniAss
GT	1042650	1042651	2	AA -> GT	Substitution	79	96.2%	3.1e-227	Variants: BfR-CA-11057-TF15687-13_R	Concatemer BfR-CA-11057 - UniAss
ACAG	1042654	1042657	4	TGCA -> ACAG	Substitution	75 -> 79	96.0% -> 96.2%	7.7e-212	Variants: BfR-CA-11057-TF15687-13_R	Concatemer BfR-CA-11057 - UniAss
G	1042659	1042658	0	+G	Insertion	69	94.2%	2.7e-195	Variants: BfR-CA-11057-TF15687-13_R	Concatemer BfR-CA-11057 - UniAss
A	1042687	1042687	1	T -> A	SNP (transversion)	56	96.4%	6.1e-164	Variants: BfR-CA-11057-TF15687-13_R	Concatemer BfR-CA-11057 - UniAss
T	1042690	1042690	1	A -> T	SNP (transversion)	55	87.3%	8e-126	Variants: BfR-CA-11057-TF15687-13_R	Concatemer BfR-CA-11057 - UniAss
C	1042692	1042692	1	T -> C	SNP (transition)	59	83.1%	9.9e-146	Variants: BfR-CA-11057-TF15687-13_R	Concatemer BfR-CA-11057 - UniAss
C	1042729	1042729	1	T -> C	SNP (transition)	76	96.1%	1.8e-228	Variants: BfR-CA-11057-TF15687-13_R	Concatemer BfR-CA-11057 - UniAss
AC	1042750	1042751	2	GA -> AC	Substitution	69	98.6%	1.6e-220	Variants: BfR-CA-11057-TF15687-13_R	Concatemer BfR-CA-11057 - UniAss
C	1042763	1042763	1	T -> C	SNP (transition)	73	100.0%	2.5e-233	Variants: BfR-CA-11057-TF15687-13_R	Concatemer BfR-CA-11057 - UniAss
T	1042765	1042765	1	C -> T	SNP (transition)	68	100.0%	1e-203	Variants: BfR-CA-11057-TF15687-13_R	Concatemer BfR-CA-11057 - UniAss
AC	1042784	1042785	2	GT -> AC	Substitution	76	97.4%	2.4e-215	Variants: BfR-CA-11057-TF15687-13_R	Concatemer BfR-CA-11057 - UniAss	N -> S	cfrA CDS
A	1042793	1042793	1	G -> A	SNP (transition)	80	98.8%	8e-235	Variants: BfR-CA-11057-TF15687-13_R	Concatemer BfR-CA-11057 - UniAss		cfrA CDS
G	1042796	1042796	1	A -> G	SNP (transition)	79	100.0%	1e-236	Variants: BfR-CA-11057-TF15687-13_R	Concatemer BfR-CA-11057 - UniAss		cfrA CDS
T	1042805	1042805	1	C -> T	SNP (transition)	86	100.0%	4e-292	Variants: BfR-CA-11057-TF15687-13_R	Concatemer BfR-CA-11057 - UniAss	M -> I	cfrA CDS
A	1042829	1042829	1	G -> A	SNP (transition)	90	100.0%	1e-296	Variants: BfR-CA-11057-TF15687-13_R	Concatemer BfR-CA-11057 - UniAss		cfrA CDS
G	1042832	1042832	1	A -> G	SNP (transition)	93	100.0%	0	Variants: BfR-CA-11057-TF15687-13_R	Concatemer BfR-CA-11057 - UniAss		cfrA CDS
A	1042835	1042835	1	G -> A	SNP (transition)	93	100.0%	1e-278	Variants: BfR-CA-11057-TF15687-13_R	Concatemer BfR-CA-11057 - UniAss		cfrA CDS
G	1042841	1042841	1	T -> G	SNP (transversion)	91	98.9%	9.1e-304	Variants: BfR-CA-11057-TF15687-13_R	Concatemer BfR-CA-11057 - UniAss		cfrA CDS
AG	1042850	1042851	2	GC -> AG	Substitution	104 -> 106	100.0%	0	Variants: BfR-CA-11057-TF15687-13_R	Concatemer BfR-CA-11057 - UniAss	S -> T	cfrA CDS
GT	1042854	1042855	2	CC -> GT	Substitution	103 -> 107	96.1% -> 96.3%	0	Variants: BfR-CA-11057-TF15687-13_R	Concatemer BfR-CA-11057 - UniAss	G -> T	cfrA CDS
CGCT	1042858	1042861	3	TCCC -> CGCT	Substitution	97	95.9% -> 97.9%	4.6e-281	Variants: BfR-CA-11057-TF15687-13_R	Concatemer BfR-CA-11057 - UniAss	GS -> SG	cfrA CDS
T	1042863	1042863	1	C -> T	SNP (transition)	101	97.0%	6.6e-269	Variants: BfR-CA-11057-TF15687-13_R	Concatemer BfR-CA-11057 - UniAss	S -> N	cfrA CDS
TG	1042866	1042867	2	GC -> TG	Substitution	101	97.0%	4e-283	Variants: BfR-CA-11057-TF15687-13_R	Concatemer BfR-CA-11057 - UniAss	A -> Q	cfrA CDS
A	1042880	1042880	1	G -> A	SNP (transition)	122	98.4%	7.3e-296	Variants: BfR-CA-11057-TF15687-13_R	Concatemer BfR-CA-11057 - UniAss		cfrA CDS
C	1042885	1042885	1	T -> C	SNP (transition)	119	99.2%	0	Variants: BfR-CA-11057-TF15687-13_R	Concatemer BfR-CA-11057 - UniAss	N -> D	cfrA CDS
A	1042892	1042892	1	G -> A	SNP (transition)	120	96.7%	0	Variants: BfR-CA-11057-TF15687-13_R	Concatemer BfR-CA-11057 - UniAss		cfrA CDS
T	1042900	1042900	1	C -> T	SNP (transition)	118	100.0%	0	Variants: BfR-CA-11057-TF15687-13_R	Concatemer BfR-CA-11057 - UniAss	D -> N	cfrA CDS
G	1042922	1042922	1	A -> G	SNP (transition)	114	100.0%	0	Variants: BfR-CA-11057-TF15687-13_R	Concatemer BfR-CA-11057 - UniAss		cfrA CDS
C	1042937	1042937	1	T -> C	SNP (transition)	119	97.5%	0	Variants: BfR-CA-11057-TF15687-13_R	Concatemer BfR-CA-11057 - UniAss		cfrA CDS
A	1042940	1042940	1	G -> A	SNP (transition)	114	98.2%	0	Variants: BfR-CA-11057-TF15687-13_R	Concatemer BfR-CA-11057 - UniAss		cfrA CDS
A	1042964	1042964	1	G -> A	SNP (transition)	112	100.0%	0	Variants: BfR-CA-11057-TF15687-13_R	Concatemer BfR-CA-11057 - UniAss		cfrA CDS
A	1042985	1042985	1	G -> A	SNP (transition)	114	100.0%	0	Variants: BfR-CA-11057-TF15687-13_R	Concatemer BfR-CA-11057 - UniAss		cfrA CDS
C	1042994	1042994	1	T -> C	SNP (transition)	100	99.0%	0	Variants: BfR-CA-11057-TF15687-13_R	Concatemer BfR-CA-11057 - UniAss		cfrA CDS
T	1043000	1043000	1	G -> T	SNP (transversion)	104	100.0%	0	Variants: BfR-CA-11057-TF15687-13_R	Concatemer BfR-CA-11057 - UniAss		cfrA CDS
C	1043087	1043087	1	T -> C	SNP (transition)	93	98.9%	2.3e-301	Variants: BfR-CA-11057-TF15687-13_R	Concatemer BfR-CA-11057 - UniAss		cfrA CDS
A	1043093	1043093	1	G -> A	SNP (transition)	98	99.0%	9.8e-289	Variants: BfR-CA-11057-TF15687-13_R	Concatemer BfR-CA-11057 - UniAss		cfrA CDS
A	1043099	1043099	1	G -> A	SNP (transition)	95	98.9%	3.8e-289	Variants: BfR-CA-11057-TF15687-13_R	Concatemer BfR-CA-11057 - UniAss		cfrA CDS
A	1043258	1043258	1	G -> A	SNP (transition)	89	100.0%	2e-293	Variants: BfR-CA-11057-TF15687-13_R	Concatemer BfR-CA-11057 - UniAss		cfrA CDS
TC	1043267	1043268	2	CT -> TC	Substitution	94	100.0%	1.6e-300	Variants: BfR-CA-11057-TF15687-13_R	Concatemer BfR-CA-11057 - UniAss	K -> R	cfrA CDS
G	1043271	1043271	1	A -> G	SNP (transition)	95	100.0%	0	Variants: BfR-CA-11057-TF15687-13_R	Concatemer BfR-CA-11057 - UniAss	F -> S	cfrA CDS
C	1043584	1043584	1	G -> C	SNP (transversion)	89	100.0%	1.3e-275	Variants: BfR-CA-11057-TF15687-13_R	Concatemer BfR-CA-11057 - UniAss	L -> V	cfrA CDS
CAA	1043648	1043650	2	AAG -> CAA	Substitution	88 -> 89	97.7% -> 97.8%	4.4e-250	Variants: BfR-CA-11057-TF15687-13_R	Concatemer BfR-CA-11057 - UniAss		cfrA CDS
GTT	1043657	1043659	2	ATC -> GTT	Substitution	86 -> 88	100.0%	2.5e-266	Variants: BfR-CA-11057-TF15687-13_R	Concatemer BfR-CA-11057 - UniAss	D -> N	cfrA CDS
G	1043669	1043669	1	A -> G	SNP (transition)	93	98.9%	3.7e-292	Variants: BfR-CA-11057-TF15687-13_R	Concatemer BfR-CA-11057 - UniAss		cfrA CDS
G	1043672	1043672	1	A -> G	SNP (transition)	92	100.0%	4e-294	Variants: BfR-CA-11057-TF15687-13_R	Concatemer BfR-CA-11057 - UniAss		cfrA CDS
T	1043690	1043690	1	A -> T	SNP (transversion)	86	98.8%	2.7e-278	Variants: BfR-CA-11057-TF15687-13_R	Concatemer BfR-CA-11057 - UniAss		cfrA CDS
G	1043717	1043717	1	A -> G	SNP (transition)	78	97.4%	7.5e-232	Variants: BfR-CA-11057-TF15687-13_R	Concatemer BfR-CA-11057 - UniAss		cfrA CDS
C	1043720	1043720	1	A -> C	SNP (transversion)	78	100.0%	4e-257	Variants: BfR-CA-11057-TF15687-13_R	Concatemer BfR-CA-11057 - UniAss		cfrA CDS
T	1043724	1043724	1	C -> T	SNP (transition)	80	100.0%	1e-215	Variants: BfR-CA-11057-TF15687-13_R	Concatemer BfR-CA-11057 - UniAss	S -> N	cfrA CDS
A	1043765	1043765	1	G -> A	SNP (transition)	77	94.8%	1.1e-190	Variants: BfR-CA-11057-TF15687-13_R	Concatemer BfR-CA-11057 - UniAss		cfrA CDS
G	1043769	1043769	1	A -> G	SNP (transition)	76	98.7%	7.6e-238	Variants: BfR-CA-11057-TF15687-13_R	Concatemer BfR-CA-11057 - UniAss	V -> A	cfrA CDS
C	1043774	1043774	1	T -> C	SNP (transition)	74	98.6%	1.9e-231	Variants: BfR-CA-11057-TF15687-13_R	Concatemer BfR-CA-11057 - UniAss		cfrA CDS
CAA	1043792	1043794	2	TAG -> CAA	Substitution	72	97.2%	7.1e-194	Variants: BfR-CA-11057-TF15687-13_R	Concatemer BfR-CA-11057 - UniAss		cfrA CDS
G	1043801	1043801	1	A -> G	SNP (transition)	70	100.0%	1e-223	Variants: BfR-CA-11057-TF15687-13_R	Concatemer BfR-CA-11057 - UniAss		cfrA CDS
T	1043861	1043861	1	C -> T	SNP (transition)	66	98.5%	2.1e-212	Variants: BfR-CA-11057-TF15687-13_R	Concatemer BfR-CA-11057 - UniAss		cfrA CDS
C	1043867	1043867	1	T -> C	SNP (transition)	63	98.4%	1.6e-202	Variants: BfR-CA-11057-TF15687-13_R	Concatemer BfR-CA-11057 - UniAss		cfrA CDS
TGC	1043870	1043872	2	AGA -> TGC	Substitution	63 -> 66	100.0%	2.5e-171	Variants: BfR-CA-11057-TF15687-13_R	Concatemer BfR-CA-11057 - UniAss	S -> A	cfrA CDS
T	1043876	1043876	1	C -> T	SNP (transition)	72	100.0%	1e-215	Variants: BfR-CA-11057-TF15687-13_R	Concatemer BfR-CA-11057 - UniAss		cfrA CDS
A	1043882	1043882	1	G -> A	SNP (transition)	81	97.5%	1.3e-201	Variants: BfR-CA-11057-TF15687-13_R	Concatemer BfR-CA-11057 - UniAss		cfrA CDS
A	1043891	1043891	1	G -> A	SNP (transition)	79	97.5%	3.9e-204	Variants: BfR-CA-11057-TF15687-13_R	Concatemer BfR-CA-11057 - UniAss		cfrA CDS
T	1043896	1043896	1	C -> T	SNP (transition)	87	98.9%	1.4e-238	Variants: BfR-CA-11057-TF15687-13_R	Concatemer BfR-CA-11057 - UniAss	D -> N	cfrA CDS
T	1043903	1043903	1	C -> T	SNP (transition)	85	98.8%	2.1e-241	Variants: BfR-CA-11057-TF15687-13_R	Concatemer BfR-CA-11057 - UniAss		cfrA CDS
G	1043912	1043912	1	A -> G	SNP (transition)	97	99.0%	6.1e-305	Variants: BfR-CA-11057-TF15687-13_R	Concatemer BfR-CA-11057 - UniAss		cfrA CDS
GTC	1043922	1043924	3	CCA -> GTC	Substitution	93 -> 94	97.8% -> 97.9%	9.3e-274	Variants: BfR-CA-11057-TF15687-13_R	Concatemer BfR-CA-11057 - UniAss	SG -> ST	cfrA CDS
G	1043927	1043927	1	A -> G	SNP (transition)	96	100.0%	4e-278	Variants: BfR-CA-11057-TF15687-13_R	Concatemer BfR-CA-11057 - UniAss		cfrA CDS
A	1043930	1043930	1	G -> A	SNP (transition)	95	98.9%	2.4e-270	Variants: BfR-CA-11057-TF15687-13_R	Concatemer BfR-CA-11057 - UniAss		cfrA CDS
G	1043966	1043966	1	A -> G	SNP (transition)	104	99.0%	0	Variants: BfR-CA-11057-TF15687-13_R	Concatemer BfR-CA-11057 - UniAss		cfrA CDS
C	1043999	1043999	1	T -> C	SNP (transition)	106	100.0%	0	Variants: BfR-CA-11057-TF15687-13_R	Concatemer BfR-CA-11057 - UniAss		cfrA CDS
G	1044005	1044005	1	A -> G	SNP (transition)	106	99.1%	0	Variants: BfR-CA-11057-TF15687-13_R	Concatemer BfR-CA-11057 - UniAss		cfrA CDS
T	1044024	1044024	1	G -> T	SNP (transversion)	112	97.3%	0	Variants: BfR-CA-11057-TF15687-13_R	Concatemer BfR-CA-11057 - UniAss	P -> Q	cfrA CDS
A	1044029	1044029	1	T -> A	SNP (transversion)	111	97.3%	0	Variants: BfR-CA-11057-TF15687-13_R	Concatemer BfR-CA-11057 - UniAss	R -> S	cfrA CDS
G	1044044	1044044	1	A -> G	SNP (transition)	104	100.0%	0	Variants: BfR-CA-11057-TF15687-13_R	Concatemer BfR-CA-11057 - UniAss		cfrA CDS
G	1044047	1044047	1	A -> G	SNP (transition)	104	100.0%	0	Variants: BfR-CA-11057-TF15687-13_R	Concatemer BfR-CA-11057 - UniAss		cfrA CDS
A	1044074	1044074	1	G -> A	SNP (transition)	89	100.0%	1.3e-275	Variants: BfR-CA-11057-TF15687-13_R	Concatemer BfR-CA-11057 - UniAss		cfrA CDS
G	1044110	1044110	1	A -> G	SNP (transition)	94	97.9%	6.9e-263	Variants: BfR-CA-11057-TF15687-13_R	Concatemer BfR-CA-11057 - UniAss		cfrA CDS
C	1044128	1044128	1	T -> C	SNP (transition)	91	100.0%	1.3e-263	Variants: BfR-CA-11057-TF15687-13_R	Concatemer BfR-CA-11057 - UniAss		cfrA CDS
A	1044155	1044155	1	G -> A	SNP (transition)	91	95.6%	3.3e-228	Variants: BfR-CA-11057-TF15687-13_R	Concatemer BfR-CA-11057 - UniAss		cfrA CDS
T	1044191	1044191	1	C -> T	SNP (transition)	81	98.8%	8.1e-262	Variants: BfR-CA-11057-TF15687-13_R	Concatemer BfR-CA-11057 - UniAss		cfrA CDS
T	1044314	1044314	1	C -> T	SNP (transition)	101	97.0%	1e-278	Variants: BfR-CA-11057-TF15687-13_R	Concatemer BfR-CA-11057 - UniAss		cfrA CDS
G	1044662	1044662	1	A -> G	SNP (transition)	86	98.8%	2.7e-244	Variants: BfR-CA-11057-TF15687-13_R	Concatemer BfR-CA-11057 - UniAss		cfrA CDS
G	1044720	1044720	1	C -> G	SNP (transversion)	89	100.0%	2e-293	Variants: BfR-CA-11057-TF15687-13_R	Concatemer BfR-CA-11057 - UniAss	S -> T	cfrA CDS
G	1044722	1044722	1	A -> G	SNP (transition)	89	100.0%	1.6e-284	Variants: BfR-CA-11057-TF15687-13_R	Concatemer BfR-CA-11057 - UniAss		cfrA CDS
GGT	1044761	1044763	2	AGC -> GGT	Substitution	82	97.6%	3.3e-236	Variants: BfR-CA-11057-TF15687-13_R	Concatemer BfR-CA-11057 - UniAss	A -> T	cfrA CDS
G	1044767	1044767	1	T -> G	SNP (transversion)	83	100.0%	6.3e-282	Variants: BfR-CA-11057-TF15687-13_R	Concatemer BfR-CA-11057 - UniAss		cfrA CDS
C	1044781	1044781	1	T -> C	SNP (transition)	91	100.0%	0	Variants: BfR-CA-11057-TF15687-13_R	Concatemer BfR-CA-11057 - UniAss	I -> V	cfrA CDS
T	1044785	1044785	1	C -> T	SNP (transition)	90	98.9%	9e-265	Variants: BfR-CA-11057-TF15687-13_R	Concatemer BfR-CA-11057 - UniAss		cfrA CDS
G	1044788	1044788	1	A -> G	SNP (transition)	94	98.9%	0	Variants: BfR-CA-11057-TF15687-13_R	Concatemer BfR-CA-11057 - UniAss		cfrA CDS
A	1044791	1044791	1	G -> A	SNP (transition)	103	100.0%	0	Variants: BfR-CA-11057-TF15687-13_R	Concatemer BfR-CA-11057 - UniAss		cfrA CDS
T	1044797	1044797	1	C -> T	SNP (transition)	99	100.0%	7.9e-287	Variants: BfR-CA-11057-TF15687-13_R	Concatemer BfR-CA-11057 - UniAss		cfrA CDS
G	1044815	1044815	1	A -> G	SNP (transition)	88	100.0%	1.6e-272	Variants: BfR-CA-11057-TF15687-13_R	Concatemer BfR-CA-11057 - UniAss		cfrA CDS
G	1044821	1044821	1	A -> G	SNP (transition)	95	96.8%	5.5e-289	Variants: BfR-CA-11057-TF15687-13_R	Concatemer BfR-CA-11057 - UniAss		cfrA CDS
GCTT	1044824	1044827	4	AGCC -> GCTT	Substitution	95 -> 99	89.5% -> 90.8%	6.4e-240	Variants: BfR-CA-11057-TF15687-13_R	Concatemer BfR-CA-11057 - UniAss	LA -> LS	cfrA CDS
G	1044830	1044830	1	A -> G	SNP (transition)	97	92.8%	1.3e-286	Variants: BfR-CA-11057-TF15687-13_R	Concatemer BfR-CA-11057 - UniAss		cfrA CDS
A	1044833	1044833	1	G -> A	SNP (transition)	93	93.5%	9.5e-226	Variants: BfR-CA-11057-TF15687-13_R	Concatemer BfR-CA-11057 - UniAss		cfrA CDS
G	1044842	1044842	1	A -> G	SNP (transition)	87	100.0%	7.9e-287	Variants: BfR-CA-11057-TF15687-13_R	Concatemer BfR-CA-11057 - UniAss		cfrA CDS
T	1044848	1044848	1	C -> T	SNP (transition)	90	97.8%	2.5e-295	Variants: BfR-CA-11057-TF15687-13_R	Concatemer BfR-CA-11057 - UniAss		cfrA CDS
T	1044859	1044859	1	A -> T	SNP (transversion)	88	100.0%	1.6e-272	Variants: BfR-CA-11057-TF15687-13_R	Concatemer BfR-CA-11057 - UniAss	L -> I	cfrA CDS
T	1044863	1044863	1	C -> T	SNP (transition)	87	100.0%	2e-269	Variants: BfR-CA-11057-TF15687-13_R	Concatemer BfR-CA-11057 - UniAss		cfrA CDS
A	1044903	1044903	1	G -> A	SNP (transition)	84	100.0%	1e-251	Variants: BfR-CA-11057-TF15687-13_R	Concatemer BfR-CA-11057 - UniAss
	1048144	1048149	6	(TAAACA)3 -> (TAAACA)2	Deletion (tandem repeat)	241	100.0%	7.9e-24	Variants: BfR-CA-11057-TF15687-13_R	Concatemer BfR-CA-11057 - UniAss
CT	1048758	1048759	2	TC -> CT	Substitution	220 -> 222	98.2%	2.4e-61	Variants: BfR-CA-11057-TF15687-13_R	Concatemer BfR-CA-11057 - UniAss
A	1048762	1048762	1	C -> A	SNP (transversion)	224	99.6%	1.4e-64	Variants: BfR-CA-11057-TF15687-13_R	Concatemer BfR-CA-11057 - UniAss
C	1049147	1049147	1	A -> C	SNP (transversion)	206	99.0%	3.3e-57	Variants: BfR-CA-11057-TF15687-13_R	Concatemer BfR-CA-11057 - UniAss
	1052542	1052542	1	(A)3 -> (A)2	Deletion (tandem repeat)	217	100.0%	2e-21	Variants: BfR-CA-11057-TF15687-13_R	Concatemer BfR-CA-11057 - UniAss
C	1052849	1052849	1	T -> C	SNP (transition)	219	99.5%	4.4e-63	Variants: BfR-CA-11057-TF15687-13_R	Concatemer BfR-CA-11057 - UniAss		16S ribosomal RNA
C	1060048	1060048	1	T -> C	SNP (transition)	80	98.8%	1.3e-250	Variants: BfR-CA-11057-TF15687-13_R	Concatemer BfR-CA-11057 - UniAss	N -> S	Phytase-like domain-containing protein CDS
C	1289372	1289372	1	T -> C	SNP (transition)	107	99.1%	0	Variants: BfR-CA-11057-TF15687-13_R	Concatemer BfR-CA-11057 - UniAss		ctb CDS
C	1290299	1290299	1	T -> C	SNP (transition)	117	100.0%	0	Variants: BfR-CA-11057-TF15687-13_R	Concatemer BfR-CA-11057 - UniAss		ATP-dependent DNA helicase RecG CDS
T	1290463	1290463	1	C -> T	SNP (transition)	91	100.0%	3.2e-227	Variants: BfR-CA-11057-TF15687-13_R	Concatemer BfR-CA-11057 - UniAss	E -> K	ATP-dependent DNA helicase RecG CDS
G	1292034	1292034	1	A -> G	SNP (transition)	72	100.0%	4e-230	Variants: BfR-CA-11057-TF15687-13_R	Concatemer BfR-CA-11057 - UniAss		Insulinase family protein CDS
G	1292286	1292286	1	A -> G	SNP (transition)	88	100.0%	1e-263	Variants: BfR-CA-11057-TF15687-13_R	Concatemer BfR-CA-11057 - UniAss		Insulinase family protein CDS
C	1293565	1293565	1	T -> C	SNP (transition)	87	98.9%	2.2e-264	Variants: BfR-CA-11057-TF15687-13_R	Concatemer BfR-CA-11057 - UniAss	T -> A	cofH,mqnC CDS
C	1294638	1294638	1	T -> C	SNP (transition)	71	100.0%	6.3e-227	Variants: BfR-CA-11057-TF15687-13_R	Concatemer BfR-CA-11057 - UniAss		MFS transporter CDS
T	1294793	1294793	1	C -> T	SNP (transition)	91	98.9%	9.1e-286	Variants: BfR-CA-11057-TF15687-13_R	Concatemer BfR-CA-11057 - UniAss	T -> I	MFS transporter CDS
A	1295652	1295652	1	G -> A	SNP (transition)	77	98.7%	1.9e-233	Variants: BfR-CA-11057-TF15687-13_R	Concatemer BfR-CA-11057 - UniAss		nusA CDS
T	1295733	1295733	1	C -> T	SNP (transition)	94	98.9%	1.9e-267	Variants: BfR-CA-11057-TF15687-13_R	Concatemer BfR-CA-11057 - UniAss		nusA CDS
C	1296710	1296710	1	T -> C	SNP (transition)	99	99.0%	1.6e-301	Variants: BfR-CA-11057-TF15687-13_R	Concatemer BfR-CA-11057 - UniAss		miaB CDS
A	1300322	1300322	1	G -> A	SNP (transition)	74	98.6%	3.7e-224	Variants: BfR-CA-11057-TF15687-13_R	Concatemer BfR-CA-11057 - UniAss	T -> I	thiC CDS
A	1303903	1303902	0	(A)7 -> (A)8	Insertion (tandem repeat)	87	87.4%	1.1e-206	Variants: BfR-CA-11057-TF15687-13_R	Concatemer BfR-CA-11057 - UniAss
A	1304441	1304441	1	G -> A	SNP (transition)	71	97.2%	7.8e-169	Variants: BfR-CA-11057-TF15687-13_R	Concatemer BfR-CA-11057 - UniAss	E -> K	Chemotaxis protein CDS
G	1306198	1306198	1	A -> G	SNP (transition)	101	98.0%	0	Variants: BfR-CA-11057-TF15687-13_R	Concatemer BfR-CA-11057 - UniAss		Ferric enterobactin receptor CDS
T	1307149	1307149	1	C -> T	SNP (transition)	77	97.4%	2.9e-236	Variants: BfR-CA-11057-TF15687-13_R	Concatemer BfR-CA-11057 - UniAss		Ferric enterobactin receptor CDS
G	1308269	1308269	1	A -> G	SNP (transition)	74	98.6%	1.5e-209	Variants: BfR-CA-11057-TF15687-13_R	Concatemer BfR-CA-11057 - UniAss	S -> P	CoA ester lyase CDS
T	1308298	1308298	1	C -> T	SNP (transition)	80	97.5%	3.2e-230	Variants: BfR-CA-11057-TF15687-13_R	Concatemer BfR-CA-11057 - UniAss	S -> N	CoA ester lyase CDS
C	1308320	1308320	1	T -> C	SNP (transition)	80	98.8%	1e-242	Variants: BfR-CA-11057-TF15687-13_R	Concatemer BfR-CA-11057 - UniAss	I -> V	CoA ester lyase CDS
G	1308428	1308428	1	A -> G	SNP (transition)	95	100.0%	3.2e-294	Variants: BfR-CA-11057-TF15687-13_R	Concatemer BfR-CA-11057 - UniAss	S -> P	CoA ester lyase CDS
A	1308485	1308485	1	T -> A	SNP (transversion)	91	100.0%	6.3e-291	Variants: BfR-CA-11057-TF15687-13_R	Concatemer BfR-CA-11057 - UniAss	I -> L	CoA ester lyase CDS
G	1308525	1308525	1	A -> G	SNP (transition)	91	100.0%	0	Variants: BfR-CA-11057-TF15687-13_R	Concatemer BfR-CA-11057 - UniAss		CoA ester lyase CDS
A	1310083	1310083	1	G -> A	SNP (transition)	92	100.0%	4e-248	Variants: BfR-CA-11057-TF15687-13_R	Concatemer BfR-CA-11057 - UniAss	A -> V	hypothetical protein CDS
G	1311022	1311022	1	T -> G	SNP (transversion)	79	100.0%	1.3e-244	Variants: BfR-CA-11057-TF15687-13_R	Concatemer BfR-CA-11057 - UniAss		MatC-N domain-containing protein CDS
C	1311340	1311340	1	T -> C	SNP (transition)	87	97.7%	1.2e-242	Variants: BfR-CA-11057-TF15687-13_R	Concatemer BfR-CA-11057 - UniAss		MatC-N domain-containing protein CDS
T	1312069	1312069	1	C -> T	SNP (transition)	86	98.8%	8.6e-236	Variants: BfR-CA-11057-TF15687-13_R	Concatemer BfR-CA-11057 - UniAss		MatC-N domain-containing protein CDS
A	1312081	1312081	1	G -> A	SNP (transition)	87	100.0%	2.5e-243	Variants: BfR-CA-11057-TF15687-13_R	Concatemer BfR-CA-11057 - UniAss		MatC-N domain-containing protein CDS
C	1312087	1312087	1	T -> C	SNP (transition)	84	100.0%	1.6e-268	Variants: BfR-CA-11057-TF15687-13_R	Concatemer BfR-CA-11057 - UniAss		MatC-N domain-containing protein CDS
A	1312095	1312095	1	G -> A	SNP (transition)	87	100.0%	2e-269	Variants: BfR-CA-11057-TF15687-13_R	Concatemer BfR-CA-11057 - UniAss	L -> F	MatC-N domain-containing protein CDS
A	1312289	1312289	1	T -> A	SNP (transversion)	106	98.1%	1.4e-297	Variants: BfR-CA-11057-TF15687-13_R	Concatemer BfR-CA-11057 - UniAss
C	1312291	1312291	1	T -> C	SNP (transition)	99	98.0%	0	Variants: BfR-CA-11057-TF15687-13_R	Concatemer BfR-CA-11057 - UniAss
AA	1312296	1312298	3	TTT -> AA	Deletion	98 -> 100	93.9% -> 94.0%	1.5e-165	Variants: BfR-CA-11057-TF15687-13_R	Concatemer BfR-CA-11057 - UniAss
TTT	1312313	1312315	3	AAG -> TTT	Substitution	100 -> 101	99.0%	1e-297	Variants: BfR-CA-11057-TF15687-13_R	Concatemer BfR-CA-11057 - UniAss
GT	1312330	1312331	2	TC -> GT	Substitution	95	100.0%	3.2e-294	Variants: BfR-CA-11057-TF15687-13_R	Concatemer BfR-CA-11057 - UniAss
AG	1312333	1312334	2	TA -> AG	Substitution	94 -> 95	97.9%	4.4e-272	Variants: BfR-CA-11057-TF15687-13_R	Concatemer BfR-CA-11057 - UniAss
C	1312340	1312340	1	A -> C	SNP (transversion)	100	99.0%	0	Variants: BfR-CA-11057-TF15687-13_R	Concatemer BfR-CA-11057 - UniAss
C	1312342	1312342	1	T -> C	SNP (transition)	102	100.0%	0	Variants: BfR-CA-11057-TF15687-13_R	Concatemer BfR-CA-11057 - UniAss
C	1312352	1312352	1	T -> C	SNP (transition)	115	100.0%	0	Variants: BfR-CA-11057-TF15687-13_R	Concatemer BfR-CA-11057 - UniAss
G	1312383	1312383	1	A -> G	SNP (transition)	101	98.0%	0	Variants: BfR-CA-11057-TF15687-13_R	Concatemer BfR-CA-11057 - UniAss
G	1312394	1312394	1	A -> G	SNP (transition)	94	100.0%	0	Variants: BfR-CA-11057-TF15687-13_R	Concatemer BfR-CA-11057 - UniAss
T	1312407	1312407	1	C -> T	SNP (transition)	82	98.8%	5.2e-257	Variants: BfR-CA-11057-TF15687-13_R	Concatemer BfR-CA-11057 - UniAss
A	1312413	1312413	1	G -> A	SNP (transition)	73	98.6%	2.9e-228	Variants: BfR-CA-11057-TF15687-13_R	Concatemer BfR-CA-11057 - UniAss
T	1312415	1312415	1	C -> T	SNP (transition)	73	97.3%	2.6e-209	Variants: BfR-CA-11057-TF15687-13_R	Concatemer BfR-CA-11057 - UniAss
	1312427	1312427	1	(T)6 -> (T)5	Deletion (tandem repeat)	62	96.8%	1.8e-104	Variants: BfR-CA-11057-TF15687-13_R	Concatemer BfR-CA-11057 - UniAss
C	1312433	1312433	1	T -> C	SNP (transition)	61	98.4%	6.1e-202	Variants: BfR-CA-11057-TF15687-13_R	Concatemer BfR-CA-11057 - UniAss
AG	1312440	1312441	2	GT -> AG	Substitution	59	100.0%	2e-194	Variants: BfR-CA-11057-TF15687-13_R	Concatemer BfR-CA-11057 - UniAss
A	1312448	1312448	1	G -> A	SNP (transition)	57	100.0%	3.2e-199	Variants: BfR-CA-11057-TF15687-13_R	Concatemer BfR-CA-11057 - UniAss
TGTG	1312456	1312459	4	GCAT -> TGTG	Substitution	51 -> 52	94.1% -> 94.2%	5.1e-103	Variants: BfR-CA-11057-TF15687-13_R	Concatemer BfR-CA-11057 - UniAss
GC	1312461	1312460	0	+GC	Insertion	55	83.6%	1e-141	Variants: BfR-CA-11057-TF15687-13_R	Concatemer BfR-CA-11057 - UniAss
G	1312465	1312465	1	A -> G	SNP (transition)	57	96.5%	5e-178	Variants: BfR-CA-11057-TF15687-13_R	Concatemer BfR-CA-11057 - UniAss
A	1312470	1312470	1	G -> A	SNP (transition)	53	100.0%	5e-164	Variants: BfR-CA-11057-TF15687-13_R	Concatemer BfR-CA-11057 - UniAss
A	1312481	1312481	1	G -> A	SNP (transition)	56	98.2%	1.8e-157	Variants: BfR-CA-11057-TF15687-13_R	Concatemer BfR-CA-11057 - UniAss
C	1312485	1312485	1	T -> C	SNP (transition)	57	98.2%	3.6e-177	Variants: BfR-CA-11057-TF15687-13_R	Concatemer BfR-CA-11057 - UniAss
C	1312487	1312487	1	A -> C	SNP (transversion)	57	91.2%	1e-164	Variants: BfR-CA-11057-TF15687-13_R	Concatemer BfR-CA-11057 - UniAss
A	1312489	1312489	1	G -> A	SNP (transition)	52	90.4%	2.6e-134	Variants: BfR-CA-11057-TF15687-13_R	Concatemer BfR-CA-11057 - UniAss
C	1312505	1312505	1	T -> C	SNP (transition)	45	97.8%	2.8e-143	Variants: BfR-CA-11057-TF15687-13_R	Concatemer BfR-CA-11057 - UniAss
C	1312507	1312507	1	A -> C	SNP (transversion)	48	95.8%	1.8e-148	Variants: BfR-CA-11057-TF15687-13_R	Concatemer BfR-CA-11057 - UniAss
	1312512	1312512	1	-T	Deletion	46	93.5%	1.9e-94	Variants: BfR-CA-11057-TF15687-13_R	Concatemer BfR-CA-11057 - UniAss
GG	1312516	1312517	2	TT -> GG	Substitution	45 -> 47	91.1% -> 91.5%	2.6e-136	Variants: BfR-CA-11057-TF15687-13_R	Concatemer BfR-CA-11057 - UniAss
AT	1312519	1312520	2	TA -> AT	Substitution	47	95.7%	1.1e-131	Variants: BfR-CA-11057-TF15687-13_R	Concatemer BfR-CA-11057 - UniAss
TA	1312529	1312530	2	AC -> TA	Substitution	51	98.0%	5.1e-148	Variants: BfR-CA-11057-TF15687-13_R	Concatemer BfR-CA-11057 - UniAss
C	1312538	1312538	1	T -> C	SNP (transition)	56	91.1%	1.5e-166	Variants: BfR-CA-11057-TF15687-13_R	Concatemer BfR-CA-11057 - UniAss
ATG	1312540	1312542	3	TGT -> ATG	Substitution	56 -> 57	89.5% -> 91.1%	2.9e-150	Variants: BfR-CA-11057-TF15687-13_R	Concatemer BfR-CA-11057 - UniAss
A	1312544	1312545	2	GG -> A	Deletion	59 -> 60	85.0% -> 86.4%	7.1e-92	Variants: BfR-CA-11057-TF15687-13_R	Concatemer BfR-CA-11057 - UniAss
	1312551	1312551	1	-C	Deletion	62	98.4%	9.7e-108	Variants: BfR-CA-11057-TF15687-13_R	Concatemer BfR-CA-11057 - UniAss
A	1312558	1312558	1	G -> A	SNP (transition)	63	98.4%	1.6e-171	Variants: BfR-CA-11057-TF15687-13_R	Concatemer BfR-CA-11057 - UniAss
T	1312560	1312560	1	C -> T	SNP (transition)	63	98.4%	4e-190	Variants: BfR-CA-11057-TF15687-13_R	Concatemer BfR-CA-11057 - UniAss
A	1312565	1312565	1	T -> A	SNP (transversion)	65	96.9%	4.1e-179	Variants: BfR-CA-11057-TF15687-13_R	Concatemer BfR-CA-11057 - UniAss
G	1312568	1312568	1	T -> G	SNP (transversion)	69	97.1%	9.3e-211	Variants: BfR-CA-11057-TF15687-13_R	Concatemer BfR-CA-11057 - UniAss
G	1312570	1312570	1	A -> G	SNP (transition)	69	98.6%	2.7e-222	Variants: BfR-CA-11057-TF15687-13_R	Concatemer BfR-CA-11057 - UniAss
G	1312577	1312577	1	A -> G	SNP (transition)	69	98.6%	4.3e-195	Variants: BfR-CA-11057-TF15687-13_R	Concatemer BfR-CA-11057 - UniAss
T	1312580	1312580	1	A -> T	SNP (transversion)	70	98.6%	5.6e-198	Variants: BfR-CA-11057-TF15687-13_R	Concatemer BfR-CA-11057 - UniAss
A	1312591	1312590	0	(A)3 -> (A)4	Insertion (tandem repeat)	78	85.9%	3.8e-181	Variants: BfR-CA-11057-TF15687-13_R	Concatemer BfR-CA-11057 - UniAss
GGG	1312610	1312612	3	TAA -> GGG	Substitution	86	95.3%	2e-235	Variants: BfR-CA-11057-TF15687-13_R	Concatemer BfR-CA-11057 - UniAss
A	1312664	1312664	1	G -> A	SNP (transition)	92	98.9%	9.2e-271	Variants: BfR-CA-11057-TF15687-13_R	Concatemer BfR-CA-11057 - UniAss		accA CDS
A	1312674	1312674	1	G -> A	SNP (transition)	93	95.7%	1.5e-233	Variants: BfR-CA-11057-TF15687-13_R	Concatemer BfR-CA-11057 - UniAss	A -> V	accA CDS
C	1312676	1312676	1	A -> C	SNP (transversion)	90	100.0%	1e-269	Variants: BfR-CA-11057-TF15687-13_R	Concatemer BfR-CA-11057 - UniAss		accA CDS
T	1312685	1312685	1	C -> T	SNP (transition)	90	96.7%	2.9e-238	Variants: BfR-CA-11057-TF15687-13_R	Concatemer BfR-CA-11057 - UniAss		accA CDS
T	1313231	1313231	1	C -> T	SNP (transition)	103	97.1%	1.8e-284	Variants: BfR-CA-11057-TF15687-13_R	Concatemer BfR-CA-11057 - UniAss		accA CDS
G	1314216	1314216	1	A -> G	SNP (transition)	86	98.8%	8.6e-270	Variants: BfR-CA-11057-TF15687-13_R	Concatemer BfR-CA-11057 - UniAss		fabF CDS
A	1314306	1314306	1	G -> A	SNP (transition)	82	98.8%	6.5e-249	Variants: BfR-CA-11057-TF15687-13_R	Concatemer BfR-CA-11057 - UniAss		fabF CDS
C	1314653	1314653	1	T -> C	SNP (transition)	97	99.0%	6.1e-305	Variants: BfR-CA-11057-TF15687-13_R	Concatemer BfR-CA-11057 - UniAss	T -> A	fabF CDS
A	1316808	1316808	1	G -> A	SNP (transition)	93	98.9%	2.3e-301	Variants: BfR-CA-11057-TF15687-13_R	Concatemer BfR-CA-11057 - UniAss		fabG CDS
G	1316877	1316877	1	A -> G	SNP (transition)	110	100.0%	0	Variants: BfR-CA-11057-TF15687-13_R	Concatemer BfR-CA-11057 - UniAss		fabG CDS
C	1316976	1316976	1	T -> C	SNP (transition)	79	98.7%	3.1e-255	Variants: BfR-CA-11057-TF15687-13_R	Concatemer BfR-CA-11057 - UniAss		fabG CDS
A	1317402	1317402	1	G -> A	SNP (transition)	85	100.0%	3.2e-263	Variants: BfR-CA-11057-TF15687-13_R	Concatemer BfR-CA-11057 - UniAss	L -> F	gpmI CDS
A	1317449	1317449	1	G -> A	SNP (transition)	82	98.8%	8.2e-241	Variants: BfR-CA-11057-TF15687-13_R	Concatemer BfR-CA-11057 - UniAss	A -> V	gpmI CDS
A	1317469	1317469	1	G -> A	SNP (transition)	88	100.0%	6.3e-255	Variants: BfR-CA-11057-TF15687-13_R	Concatemer BfR-CA-11057 - UniAss		gpmI CDS
A	1317562	1317562	1	G -> A	SNP (transition)	72	98.6%	7.2e-211	Variants: BfR-CA-11057-TF15687-13_R	Concatemer BfR-CA-11057 - UniAss		gpmI CDS
A	1317946	1317946	1	G -> A	SNP (transition)	96	97.9%	1.8e-287	Variants: BfR-CA-11057-TF15687-13_R	Concatemer BfR-CA-11057 - UniAss		gpmI CDS
C	1317949	1317949	1	T -> C	SNP (transition)	99	100.0%	1e-296	Variants: BfR-CA-11057-TF15687-13_R	Concatemer BfR-CA-11057 - UniAss		gpmI CDS
C	1317958	1317958	1	A -> C	SNP (transversion)	101	100.0%	0	Variants: BfR-CA-11057-TF15687-13_R	Concatemer BfR-CA-11057 - UniAss	D -> E	gpmI CDS
T	1317970	1317970	1	C -> T	SNP (transition)	103	99.0%	1.6e-293	Variants: BfR-CA-11057-TF15687-13_R	Concatemer BfR-CA-11057 - UniAss		gpmI CDS
C	1317973	1317973	1	A -> C	SNP (transversion)	105	99.0%	0	Variants: BfR-CA-11057-TF15687-13_R	Concatemer BfR-CA-11057 - UniAss		gpmI CDS
[truncated: 3,072 more rows]

## Sheet: Tab.S1B_SNP summary
Summary of exported data from SNP analysis
Transformant	Deletion	Deletion (tandem repeat)	Insertion	Insertion (tandem repeat)	SNP (transition)	SNP (transversion)	Substitution	sum of SNPs
BfR-CA-11057-TF15687-11	7	8	6	9	844	228	133	1235
BfR-CA-11057-TF15687-12		5	3	2	156	18	6	190
BfR-CA-11057-TF15687-13	5	10	6	5	390	103	80	599
BfR-CA-11057-TF15687-1	5	6	3	7	307	49	18	395
BfR-CA-11057-TF15687-2	9	5	7	3	399	111	78	612
BfR-CA-11057-TF15687-3		14	5	5	468	102	59	653
BfR-CA-11057-TF15687-4	2	4	5	2	620	127	76	836
BfR-CA-11057-TF15687-5		3	1	2	268	58	38	370
BfR-CA-11057-TF15687-6	4	5	4	4	125	24	11	177
Consensus of all transformants					3			3

## Sheet: Tab.S2_Cov<5
Read coverage <5 of transformants relative to recipient
Transformant	Coverage	Minimum [bp]	Maximum [bp]	Length [bp]
BfR-CA-11057-TF15687-12	0->4	1687100	1687202	103
BfR-CA-11057-TF15687-11	0->1	1687099	1687202	104
BfR-CA-11057-TF15687-1	0	1687099	1687202	104
BfR-CA-11057-TF15687-2	0	1687099	1687202	104
BfR-CA-11057-TF15687-3	0	1687099	1687202	104
BfR-CA-11057-TF15687-5	0	1687099	1687202	104
BfR-CA-11057-TF15687-4	0->1	1687099	1687202	104
BfR-CA-11057-TF15687-13	0	1687099	1687202	104
BfR-CA-11057-TF15687-6	0->2	1687099	1687202	104
BfR-CA-11057-TF15687-4	0->4	1335289	1336405	1117
BfR-CA-11057-TF15687-2	4	1327923	1327929	7
BfR-CA-11057-TF15687-13	0->4.8	1322086	1322103	18
BfR-CA-11057-TF15687-2	4	1054273	1054279	7
BfR-CA-11057-TF15687-13	0->4.8	1048528	1048545	18
BfR-CA-11057-TF15687-13	0->4	1021333	1021662	330
BfR-CA-11057-TF15687-2	0->4	1021325	1021668	344
BfR-CA-11057-TF15687-11	0->4	190076	195222	5147
BfR-CA-11057-TF15687-4	1	47012	47022	11
BfR-CA-11057-TF15687-11	0->4	5773	6005	233
BfR-CA-11057-TF15687-4	0->4	5761	6008	248

## Sheet: Tab.S3_UnusedReads >=20 donor
Unused reads mapped to the donor BfR-CA-15687 with coverage >=20
Transformant	Coverage	Minimum [bp]	Maximum [bp]	Length [bp]
BfR-CA-11057-TF15687-4	20->38	1305474	1305622	149
BfR-CA-11057-TF15687-4	20	1305427	1305427	1
BfR-CA-11057-TF15687-4	20->23	1305399	1305416	18
BfR-CA-11057-TF15687-4	20->102	1304276	1305396	1121
BfR-CA-11057-TF15687-2	20->38	1001583	1001917	335
BfR-CA-11057-TF15687-13	20->60	1001551	1001952	402
BfR-CA-11057-TF15687-11	20->24	5768	5903	136
BfR-CA-11057-TF15687-4	20->48	5697	5907	211
